# Supplementary material for: Tumorigenic potential is restored during differentiation in fusion-reprogrammed cancer cells
Source: Cell Death Dis. 2016 Jul 28;7(7):e2314–. doi: 10.1038/cddis.2016.189 (PMC4973342; doi:10.1038/cddis.2016.189)
Supplement: Supplementary Table S1 [file cddis2016189x4.xls]

## Sheet: Text S1
ProbeName	[ES](normalized)	[EHe](normalized)	[EHe D7](normalized)	[EHe D14](normalized)	[Hepa1-6](normalized)	GeneSymbol	Description	GenbankAccession	EntrezGeneID	Go	UniGeneID	Cytoband
A_51_P331831	1.10806	0.692718	0	-0.131607	-4.22951	Hvcn1	Mus musculus hydrogen voltage-gated channel 1 (Hvcn1), transcript variant 1, mRNA [NM_001042489]	NM_001042489	74096	GO:0005244|GO:0010043|GO:0055085|GO:0030171|GO:0034220|GO:0016020|GO:0006810|GO:0034765|GO:0016021|GO:0005216|GO:0009268|GO:0006811|GO:0015992	Mm.28804	mm|5qF
A_52_P299964	-0.839616	-0.917178	0.0194087	0	2.11671	Maml2	Mus musculus mastermind like 2 (Drosophila) (Maml2), transcript variant 1, mRNA [NM_001013813]	NM_001013813	270118	GO:0045944|GO:0003713|GO:0005634	Mm.116898	mm|9qA1
A_52_P103628	-1.41855	-0.804971	0.136271	0	2.07434							mm|4qD1
A_51_P349751	0	-0.0831072	-0.21216	0.589664	2.46697	Scel	Mus musculus sciellin (Scel), mRNA [NM_022886]	NM_022886	64929	GO:0005737|GO:0016020|GO:0008544|GO:0008270|GO:0009790|GO:0046872	Mm.244003	mm|14qE2.3
A_51_P256202	-0.437947	-0.335457	0	0.0290871	2.10444	Ctsz	Mus musculus cathepsin Z (Ctsz), mRNA [NM_022325]	NM_022325	64138	GO:0004197|GO:0060441|GO:0016787|GO:0006508|GO:0008233|GO:0008234|GO:0005764	Mm.156919	mm|2qH4
A_52_P256914	-0.252525	-0.148269	0.426868	0	2.61589	Cyp2b9	Mus musculus cytochrome P450, family 2, subfamily b, polypeptide 9 (Cyp2b9), mRNA [NM_010000]	NM_010000	13094	GO:0005792	Mm.14413	mm|7qA3
A_51_P157042	-3.23711	-5.96146	0	0.253414	2.16341	Ctgf	Mus musculus connective tissue growth factor (Ctgf), mRNA [NM_010217]	NM_010217	14219	GO:0060401|GO:0005801|GO:0048471|GO:0008284|GO:0070278|GO:0030324|GO:0005615|GO:0001558|GO:0030154|GO:0005829|GO:0060452|GO:0001968|GO:0007155|GO:0005938|GO:0008201|GO:0010942|GO:0005520|GO:0023034|GO:0050867|GO:0005578|GO:0070318|GO:0005576|GO:0001525|GO:0043280|GO:0006260|GO:0010628|GO:0005178|GO:0032967|GO:0001503|GO:0007160|GO:0016477|GO:0001502|GO:0007229|GO:0008543|GO:0001934|GO:0008083	Mm.390287	mm|10qA4
A_52_P329367	-1.11454	-0.77893	0.0586472	0	2.24195	Chka	Mus musculus choline kinase alpha (Chka), transcript variant 2, mRNA [NM_001025566]	NM_001025566	12660	GO:0033265|GO:0004305|GO:0004104|GO:0004103|GO:0008654|GO:0005524|GO:0019695|GO:0042803|GO:0016310|GO:0005737|GO:0000166|GO:0016301|GO:0006657|GO:0016740|GO:0006656	Mm.225505	mm|19qA
A_51_P314273	0.439486	0.345152	0	-0.386618	-2.18639	Parp1	Mouse mRNA for poly (ADP-ribose) polymerase (EC 2.4.2.30). [X14206]	X14206	11545	GO:0005515|GO:0016540|GO:0016757|GO:0005730|GO:0005634|GO:0006259|GO:0003677|GO:0046872|GO:0006974|GO:0003950|GO:0006350|GO:0005622|GO:0006471|GO:0051287|GO:0006281|GO:0000723|GO:0042769|GO:0006284|GO:0008270|GO:0005654|GO:0045449|GO:0016740|GO:0040009		mm|1qH4
A_52_P380195	-4.12415	-5.67595	0	0.163814	2.07255	Arl4c	Mus musculus ADP-ribosylation factor-like 4C (Arl4c), mRNA [NM_177305]	NM_177305	320982	GO:0005622|GO:0008150|GO:0003674|GO:0000166|GO:0007264|GO:0005634|GO:0005575|GO:0005525	Mm.27968	mm|1qD
A_52_P240232	-0.952734	0.0105896	0	-0.019103	3.20417							mm|10qB5.1
A_51_P169374	1.55638	1.3887	0	-0.00125313	-2.57722	2310046K01Rik	Mus musculus RIKEN cDNA 2310046K01 gene (2310046K01Rik), transcript variant 1, mRNA [NM_027172]	NM_027172	69698	GO:0034605|GO:0005515|GO:0016020|GO:0016021|GO:0005575	Mm.258262	mm|2qG3
A_51_P165082	1.00523	0.436722	0	-0.724967	-3.22499	Tmem191c	Mus musculus transmembrane protein 191C (Tmem191c), mRNA [NM_177473]	NM_177473	224019	GO:0008150|GO:0003674|GO:0016020|GO:0016021|GO:0005575	Mm.246388	mm|16qA3
A_51_P129006	-1.3099	-1.41175	0	0.361499	4.15201	B2m	Mus musculus beta-2 microglobulin (B2m), mRNA [NM_009735]	NM_009735	12010	GO:0005515|GO:0002474|GO:0006968|GO:0006955|GO:0002481|GO:0042612|GO:0001916|GO:0002237|GO:0005576|GO:0005615|GO:0009897	Mm.163	mm|2qE5
A_51_P159415	0.542442	0.250196	0	-0.253639	-2.00318	Sin3a	Mus musculus transcriptional regulator, SIN3A (yeast) (Sin3a), transcript variant 1, mRNA [NM_011378]	NM_011378	20466	GO:0005515|GO:0043066|GO:0006355|GO:0003700|GO:0003714|GO:0007568|GO:0010243|GO:0051329|GO:0043619|GO:0005634|GO:0000122|GO:0032403|GO:0001701|GO:0003677|GO:0006350|GO:0006260|GO:0043234|GO:0003682|GO:0000776|GO:0034613|GO:0045892|GO:0000785|GO:0045449|GO:0008134	Mm.15755	mm|9qB
A_51_P327141	0.774674	0.398231	0	-0.846523	-3.61984	Zap70	Mus musculus zeta-chain (TCR) associated protein kinase (Zap70), mRNA [NM_009539]	NM_009539	22637	GO:0046638|GO:0005515|GO:0050852|GO:0005886|GO:0007243|GO:0050850|GO:0005829|GO:0006955|GO:0005737|GO:0046777|GO:0000166|GO:0016301|GO:0042101|GO:0046641|GO:0045582|GO:0001772|GO:0023034|GO:0043366|GO:0018108|GO:0005524|GO:0045059|GO:0004672|GO:0016020|GO:0045061|GO:0045060|GO:0006468|GO:0001784|GO:0004713|GO:0004715|GO:0016740	Mm.8038	mm|1qB
A_51_P508864	-1.03081	-1.03351	0	0.253179	4.8816	A2bp1	Mus musculus ataxin 2 binding protein 1 (A2bp1), transcript variant 2, mRNA [NM_021477]	NM_021477	268859	GO:0008380|GO:0006397|GO:0005737|GO:0000166|GO:0003723|GO:0005634|GO:0003676	Mm.370334	mm|16qA1
A_52_P167630	-1.43523	-0.605252	0	0.182073	2.26368	Sh3kbp1	Mus musculus SH3-domain kinase binding protein 1 (Sh3kbp1), transcript variant 2, mRNA [NM_021389]	NM_021389	58194	GO:0005515|GO:0017124|GO:0030054|GO:0006915|GO:0045202|GO:0031410|GO:0006897|GO:0016310|GO:0005737|GO:0016020|GO:0016301|GO:0005856|GO:0019717	Mm.286495	mm|XqF4
A_51_P390715	-1.53787	-2.37311	0	0.20733	2.16579	Tgfb1	Mus musculus transforming growth factor, beta 1 (Tgfb1), mRNA [NM_011577]	NM_011577	21803	GO:0005515|GO:0008219|GO:0001657|GO:0030308|GO:0002513|GO:0048298|GO:0030879|GO:0005615|GO:0042803|GO:0007406|GO:0048535|GO:0042130|GO:0042127|GO:0043025|GO:0009887|GO:0016202|GO:0007179|GO:0043029|GO:0050679|GO:0046982|GO:0009986|GO:0031536|GO:0006952|GO:0010552|GO:0000122|GO:0005160|GO:0042110|GO:0001501|GO:0007519|GO:0007184|GO:0042060|GO:0002028|GO:0016049|GO:0042306|GO:0045893|GO:0040007|GO:…	Mm.248380	mm|7qA3
A_51_P403814	3.08183	3.63104	0	-0.767262	-4.43277	Slc4a5	Mus musculus solute carrier family 4, sodium bicarbonate cotransporter, member 5 (Slc4a5), mRNA [NM_001166067]	NM_001166067	232156	GO:0008150|GO:0003674|GO:0005575	Mm.333189	mm|6qC3
A_52_P471812	0	-1.3372	-0.0264201	0.829444	4.44662
A_52_P500673	0.508816	0.0580063	-0.340844	0	-3.2309							mm|11qB3
A_51_P329818	1.2208	0.0847096	0	-0.551436	-2.22201	Dpep3	Mus musculus dipeptidase 3 (Dpep3), mRNA [NM_027960]	NM_027960	71854	GO:0016787|GO:0016020|GO:0008235|GO:0006508|GO:0005624|GO:0008233|GO:0031225|GO:0008239|GO:0016805|GO:0046872|GO:0008237	Mm.173395	mm|8qD3
A_52_P104630	-0.861246	-2.11107	0	0.598574	5.2622	1110046J04Rik	Mus musculus 18-day embryo whole body cDNA, RIKEN full-length enriched library, clone:1110046J04 product:unclassifiable, full insert sequence. [AK004186]	AK004186	68808	GO:0008150|GO:0003674|GO:0005575	Mm.443347	mm|13qA3.3
A_51_P214251	0.422263	0.857162	0	-0.389532	-3.37811	Rnls	Mus musculus renalase, FAD-dependent amine oxidase (Rnls), transcript variant 1, mRNA [NM_001167818]	NM_001167818	67795	GO:0008150|GO:0003674|GO:0016491|GO:0005576|GO:0005575|GO:0055114	Mm.204591	mm|19qC1
A_51_P432779	1.48314	0.949597	0	-0.0466413	-1.91841	Tmem231	Mus musculus transmembrane protein 231 (Tmem231), mRNA [NM_001033321]	NM_001033321	234740	GO:0008150|GO:0003674|GO:0016020|GO:0016021|GO:0005575	Mm.87513	mm|8qE1
A_52_P68702	-1.3374	-1.92731	0.0176182	0	2.58734	Frmd4b	Mus musculus FERM domain containing 4B (Frmd4b), mRNA [NM_145148]	NM_145148	232288	GO:0005515|GO:0008150|GO:0005737|GO:0005488|GO:0005856|GO:0001726	Mm.27789	mm|6qD3
A_52_P165315	0.974825	0.494225	-0.112165	0	-2.49478							mm|1qC1.1
A_51_P504522	-0.19683	-0.293554	0	0.139639	3.12813	Derl1	Mus musculus Der1-like domain family, member 1 (Derl1), mRNA [NM_024207]	NM_024207	67819	GO:0006986|GO:0016020|GO:0005783|GO:0006810|GO:0016021|GO:0015031	Mm.289387	mm|15qD1
A_52_P66505	-0.486814	0.532926	-0.0271163	0	3.37943		predicted gene 4827 Gene [Source:MGI Symbol;Acc:MGI:3646707] [ENSMUST00000074055]	XR_035106			Mm.146439	mm|16qB5
A_51_P406454	-1.39932	-2.33696	0.0874453	0	2.34247	Il10rb	Mus musculus interleukin 10 receptor, beta (Il10rb), mRNA [NM_008349]	NM_008349	16155	GO:0005515|GO:0004920|GO:0019221	Mm.4154	mm|16qC3.3
A_51_P213666	2.15175	3.11405	0	-1.50937	-5.92509	Psma8	Mus musculus proteasome (prosome, macropain) subunit, alpha type, 8 (Psma8), mRNA [NM_001163609]	NM_001163609	73677	GO:0006511|GO:0000502|GO:0005839|GO:0005634|GO:0005575|GO:0004298|GO:0003674|GO:0008150|GO:0005737|GO:0019773|GO:0004175|GO:0016787|GO:0051603|GO:0008233	Mm.87277	mm|18qA1
A_51_P237746	-0.388773	-0.601357	0	0.1415	2.78784		Mus musculus 18-day embryo whole body cDNA, RIKEN full-length enriched library, clone:1110051A18 product:Warning: possibly chimeric clone, full insert sequence. [AK004226]	AK004226
A_51_P391805	0.867069	0.422267	0	-0.0730295	-2.40647	Dkkl1	Mus musculus dickkopf-like 1 (Dkkl1), mRNA [NM_015789]	NM_015789	50722	GO:0005576	Mm.27287	mm|7qB4
A_51_P151732	-0.809981	-1.85004	0	0.551913	3.60295	Pkp1	Mus musculus plakophilin 1 (Pkp1), mRNA [NM_019645]	NM_019645	18772	GO:0030057|GO:0005515|GO:0030054|GO:0005488|GO:0005634|GO:0007155	Mm.4494	mm|1qE4
A_52_P1011885	-0.366955	-0.502746	0	0.112349	2.56976		Mus musculus 0 day neonate thymus cDNA, RIKEN full-length enriched library, clone:A430096K03 product:unclassifiable, full insert sequence. [AK040443]	AK040443			Mm.122926	mm|13qD1
A_51_P282930	-1.14713	-1.10683	0.750942	0	5.23674	Rorc	Mus musculus RAR-related orphan receptor gamma (Rorc), mRNA [NM_011281]	NM_011281	19885	GO:0006355|GO:0033077|GO:0003700|GO:0046632|GO:0003707|GO:0005634|GO:0048537|GO:0003677|GO:0046872|GO:0030154|GO:0048535|GO:0006350|GO:0043565|GO:0007165|GO:0043401|GO:0004872|GO:0006468|GO:0008270|GO:0004879|GO:0045449	Mm.4372	mm|3qF2.1
A_51_P392242	-2.38921	-0.889754	0.622613	0	3.15611	Egfr	Mus musculus epidermal growth factor receptor (Egfr), transcript variant 2, mRNA [NM_007912]	NM_007912	13649	GO:0005515|GO:0050730|GO:0042698|GO:0060571|GO:0006412|GO:0007243|GO:0005622|GO:0005006|GO:0021795|GO:0046777|GO:0007173|GO:0000166|GO:0016301|GO:0042127|GO:0001942|GO:0050679|GO:0048408|GO:0051968|GO:0001892|GO:0048546|GO:0051592|GO:0008544|GO:0045930|GO:0004888|GO:0008284|GO:0005886|GO:0005634|GO:0030139|GO:0048143|GO:0016323|GO:0000186|GO:0016324|GO:0004872|GO:0004871|GO:0007435|GO:0043066|GO:…	Mm.8534	mm|11qA2
A_51_P295896	1.8429	1.08972	0	-0.311174	-4.24601	4930452B06Rik	Mus musculus RIKEN cDNA 4930452B06 gene (4930452B06Rik), mRNA [NM_028934]	NM_028934	74430	GO:0008150|GO:0003674|GO:0005575	Mm.271901	mm|14qA1
A_52_P638041	1.6878	2.34927	-2.57505	-2.60871	0	Ube2dnl	Mus musculus ubiquitin-conjugating enzyme E2D N-terminal like (Ube2dnl), non-coding RNA [NR_003645]	NR_003645	237009	GO:0008150|GO:0003674|GO:0016874|GO:0005575	Mm.302216	mm|XqE1
A_52_P282000	1.41438	1.72906	-0.141331	0	-3.05203	Enah	Mus musculus adult male colon cDNA, RIKEN full-length enriched library, clone:9030215D04 product:enabled homolog (Drosophila), full insert sequence. [AK020248]	AK020248	13800	GO:0005515|GO:0017124|GO:0030036|GO:0030054|GO:0006928|GO:0045202|GO:0030175|GO:0042995|GO:0015629|GO:0030154|GO:0005829|GO:0005737|GO:0007411|GO:0007015|GO:0005856|GO:0005522|GO:0001725|GO:0001843|GO:0007275|GO:0003779|GO:0046907|GO:0030027|GO:0007399|GO:0008154|GO:0005925		mm|1qH5
A_52_P287683	0.833585	0.53843	0	-0.0460815	-1.81712	Pik3c3	Mus musculus phosphoinositide-3-kinase, class 3 (Pik3c3), mRNA [NM_181414]	NM_181414	225326	GO:0048015|GO:0005524|GO:0051605|GO:0046854|GO:0004672|GO:0000166|GO:0005488|GO:0016301|GO:0016303|GO:0016773|GO:0050708|GO:0006468|GO:0007032|GO:0035004|GO:0000045|GO:0005942|GO:0004428|GO:0016740	Mm.194127	mm|18qB1
A_52_P188295	2.99672	0	0.297999	-0.458956	-3.15013	Fam159b	Mus musculus family with sequence similarity 159, member B (Fam159b), mRNA [NM_029984]	NM_029984	77803	GO:0008150|GO:0003674|GO:0016020|GO:0016021|GO:0005575	Mm.159995	mm|13qD1
A_51_P269687	0.164445	0.23649	-0.271862	0	-3.20067	Pole2	Mus musculus polymerase (DNA directed), epsilon 2 (p59 subunit) (Pole2), mRNA [NM_011133]	NM_011133	18974	GO:0006260|GO:0006261|GO:0003887|GO:0016779|GO:0005634|GO:0003677|GO:0016740	Mm.9199	mm|12qC2
A_52_P484903	-0.999441	-0.969351	0.500866	0	5.72071	Fosl2	Mus musculus fos-like antigen 2 (Fosl2), mRNA [NM_008037]	NM_008037	14284	GO:0043565|GO:0001666|GO:0006355|GO:0045941|GO:0003700|GO:0003690|GO:0006366|GO:0046983|GO:0005634|GO:0048146|GO:0032355|GO:0003677	Mm.24684	mm|5qB1
A_52_P615401	-0.23154	-0.397139	0	0.0895357	1.76776	Tpra1	Mus musculus transmembrane protein, adipocyte asscociated 1 (Tpra1), mRNA [NM_011906]	NM_011906	24100	GO:0016020|GO:0016021	Mm.284480	mm|6qD1
A_52_P497134	-0.901719	-0.873202	0	0.455241	5.71987	A730090H04Rik	Mus musculus 7 days neonate cerebellum cDNA, RIKEN full-length enriched library, clone:A730090H04 product:unclassifiable, full insert sequence. [AK080562]	AK080562	320453	GO:0008150|GO:0003674|GO:0005575	Mm.442212	mm|11qD
A_52_P799815	-2.62675	-2.59367	0.177166	0	9.18444	Tmem171	Mus musculus transmembrane protein 171 (Tmem171), mRNA [NM_001025606]	NM_001025606	380863	GO:0008150|GO:0003674|GO:0016020|GO:0016021|GO:0005575	Mm.28264	mm|13qD1
A_51_P204860	-1.05695	-0.742179	0	0.0616264	3.13927	Ppfibp1	Mus musculus PTPRF interacting protein, binding protein 1 (liprin beta 1) (Ppfibp1), transcript variant 2, mRNA [NM_026221]	NM_026221	67533	GO:0008150|GO:0003674|GO:0005575	Mm.103382	mm|6qG3
A_51_P406115	-0.23808	-0.192419	0.186559	0	2.67979	Adam10	Mus musculus kuzbanian (mkuz) mRNA, complete cds. [AF011379]	AF011379	11487	GO:0005802|GO:0005515|GO:0017124|GO:0007220|GO:0005886|GO:0005634|GO:0046872|GO:0042803|GO:0005737|GO:0007219|GO:0006508|GO:0042169|GO:0019901|GO:0005624|GO:0014069|GO:0001701|GO:0006913|GO:0004175|GO:0016020|GO:0016787|GO:0007229|GO:0006468|GO:0008233|GO:0008270|GO:0016021|GO:0004222|GO:0008237	Mm.3037	mm|9qD
A_51_P499918	3.03301	1.18536	-0.809194	0	-4.35794	Hck	Mus musculus hemopoietic cell kinase (Hck), transcript variant 1, mRNA [NM_010407]	NM_010407	15162	GO:0006909|GO:0005515|GO:0004672|GO:0016020|GO:0000166|GO:0050830|GO:0016301|GO:0006468|GO:0004713|GO:0005524|GO:0004715|GO:0016740	Mm.715	mm|2qH1
A_51_P262079	-1.91612	-1.16211	0	0.530776	2.19585	H2-Q7	Mus musculus histocompatibility 2, Q region locus 7 (H2-Q7), mRNA [NM_010394]	NM_010394	15018		Mm.439743	mm|17qB1
A_51_P331288	-2.41592	-0.306327	0.937245	0	4.42815	Akr1b7	Mus musculus aldo-keto reductase family 1, member B7 (Akr1b7), mRNA [NM_009731]	NM_009731	11997	GO:0005739|GO:0004032|GO:0005737|GO:0016491|GO:0044255|GO:0055114	Mm.5378	mm|6qB1
A_52_P541802	1.09961	1.15628	0	-0.109642	-4.11786	Ifitm1	Mus musculus interferon induced transmembrane protein 1 (Ifitm1), transcript variant 1, mRNA [NM_026820]	NM_026820	68713	GO:0003674|GO:0001756|GO:0016021|GO:0005575|GO:0009952	Mm.175661	mm|7qF5
A_51_P273433	-2.12106	-2.53856	0	0.301066	5.86759	Prkg2	Mus musculus protein kinase, cGMP-dependent, type II (Prkg2), mRNA [NM_008926]	NM_008926	19092	GO:0004672|GO:0030553|GO:0000166|GO:0016301|GO:0004674|GO:0006468|GO:0004692|GO:0005524|GO:0016740	Mm.263002	mm|5qE3
A_51_P173043	-0.438594	-1.02913	0	0.601677	3.73134	Egr2	Mus musculus early growth response 2 (Egr2), mRNA [NM_010118]	NM_010118	13654	GO:0005515|GO:0032868|GO:0006355|GO:0003700|GO:0042552|GO:0021569|GO:0005634|GO:0003676|GO:0003677|GO:0046872|GO:0021666|GO:0006350|GO:0005622|GO:0014037|GO:0008045|GO:0030278|GO:0021660|GO:0045944|GO:0035284|GO:0030528|GO:0007622|GO:0008270|GO:0021612|GO:0045449	Mm.290421	mm|10qB5.1
A_52_P1004880	4.72712	4.70301	0	-1.40916	-4.61318
A_51_P104786	-2.24589	-1.2396	0.111934	0	3.3903	Rsph6a	Mus musculus radial spoke head 6 homolog A (Chlamydomonas) (Rsph6a), transcript variant 1, mRNA [NM_031255]	NM_031255	83434	GO:0008150|GO:0005929|GO:0003674	Mm.84435	mm|7qA3
A_51_P128463	2.07401	1.49834	0	-0.294925	-4.4942	Grrp1	Mus musculus glycine/arginine rich protein 1 (Grrp1), mRNA [NM_001099296]	NM_001099296	72690	GO:0008150|GO:0003674|GO:0005575	Mm.100168	mm|4qD3
A_51_P148717	0.889944	0.749459	-0.0620766	0	-2.07642	A830093I24Rik	Mus musculus RIKEN cDNA A830093I24 gene (A830093I24Rik), mRNA [NM_175431]	NM_175431	207921	GO:0008150|GO:0003674|GO:0005575	Mm.184898	mm|12qA1.1
A_52_P482274	1.33879	1.2256	-0.10092	0	-3.05217	Zfp583	Mus musculus zinc finger protein 583 (Zfp583), mRNA [NM_001033249]	NM_001033249	213011	GO:0005622|GO:0008150|GO:0003674|GO:0006355|GO:0008270|GO:0005634|GO:0005575|GO:0003676|GO:0003677|GO:0046872|GO:0045449|GO:0006350	Mm.333558	mm|7qA1
A_52_P949155	-0.995933	-0.961791	0	0.165324	2.80648
A_51_P476492	-2.4878	-1.04345	0.0852571	0	3.31975	Plcxd2	Mus musculus phosphatidylinositol-specific phospholipase C, X domain containing 2 (Plcxd2), mRNA [NM_001134480]	NM_001134480	433022	GO:0008150|GO:0003674|GO:0005575	Mm.380993	mm|16qB5
A_52_P367760	3.64886	3.5413	0	-1.20201	-2.82598	Calml4	Mus musculus calmodulin-like 4 (Calml4), transcript variant 1, mRNA [NM_138304]	NM_138304	75600	GO:0005509	Mm.440576	mm|9qB
A_51_P449878	-1.62395	-2.21004	0	0.0624018	4.22837	Abcc3	Mus musculus ATP-binding cassette, sub-family C (CFTR/MRP), member 3 (Abcc3), mRNA [NM_029600]	NM_029600	76408	GO:0005215|GO:0017111|GO:0006200|GO:0042626|GO:0055085|GO:0005524|GO:0016323|GO:0008559|GO:0000166|GO:0016020|GO:0005887|GO:0006855|GO:0015722|GO:0006810|GO:0015432|GO:0016021|GO:0015893|GO:0016887|GO:0015238	Mm.23942	mm|11qD
A_52_P307860	0.575312	0.627572	-0.0249181	0	-1.79475	Krt9	Mus musculus keratin 9 (Krt9), mRNA [NM_201255]	NM_201255	107656	GO:0005882|GO:0048471|GO:0005198|GO:0007283|GO:0045095	Mm.445335	mm|11qD
A_51_P146953	1.34408	0.806318	0	-0.0623007	-2.1657	Ripply3	Mus musculus ripply3 homolog (zebrafish) (Ripply3), mRNA [NM_133229]	NM_133229	170765	GO:0008150|GO:0003674|GO:0005634|GO:0005575	Mm.42604	mm|16qC4
A_51_P503162	-2.0899	-1.28241	0.0261164	0	2.12437	Klf6	Mus musculus Kruppel-like factor 6 (Klf6), mRNA [NM_011803]	NM_011803	23849	GO:0003700|GO:0019221|GO:0005634|GO:0003676|GO:0003677|GO:0046872|GO:0006350|GO:0005622|GO:0005737|GO:0003690|GO:0045944|GO:0008270|GO:0045449	Mm.275036	mm|13qA1
A_52_P635015	-0.653107	-1.17266	0	0.57066	4.07636	Gpr39	Mus musculus G protein-coupled receptor 39 (Gpr39), mRNA [NM_027677]	NM_027677	71111	GO:0007165|GO:0016020|GO:0007186|GO:0005886|GO:0004930|GO:0004872|GO:0016021|GO:0004871|GO:0046872	Mm.32727	mm|1qE3
A_51_P441494	-0.594191	-0.0555887	0	1.01814	4.51706	Ddc8	Mus musculus differential display clone 8 (Ddc8), mRNA [NM_021440]	NM_021440	58251	GO:0008150|GO:0003674|GO:0005575	Mm.439815	mm|11qE2
A_52_P298291	-2.10937	0.260118	-0.0520987	0	1.96569		Mus musculus 0 day neonate thymus cDNA, RIKEN full-length enriched library, clone:A430095K21 product:unclassifiable, full insert sequence. [AK040437]	AK040437			Mm.262096	mm|18qC
A_52_P664405	1.52606	0.658723	0	-0.222078	-5.90711	Zfp286	Mus musculus zinc finger protein 286 (Zfp286), mRNA [NM_138949]	NM_138949	192651	GO:0008150|GO:0003674|GO:0005575|GO:0046872	Mm.168530	mm|11qB2
A_51_P430033	2.12912	0	-0.146758	0.296561	-2.99222		coiled-coil domain containing 13 Gene [Source:MGI (curated);Acc:MGI:1920144] [ENSMUST00000070702]	AK013632			Mm.458369	mm|9qF4
A_51_P220262	1.74044	2.27256	0	-0.00213814	-4.63537	Rnf165	Mus musculus ring finger protein 165 (Rnf165), mRNA [NM_001164504]	NM_001164504	225743	GO:0008150|GO:0003674|GO:0005575|GO:0046872	Mm.23293	mm|18qE3
A_52_P189970	-1.8413	-1.56937	0.83983	0	6.28333	Stc1	Mus musculus stanniocalcin 1 (Stc1), mRNA [NM_009285]	NM_009285	20855	GO:0030320|GO:0016324|GO:0005737|GO:0005179|GO:0001503|GO:0006874|GO:0005576|GO:0005615	Mm.20911	mm|14qD2
A_51_P443754	-3.35761	-3.27791	0.364801	0	3.95058	Hivep2	Mus musculus human immunodeficiency virus type I enhancer binding protein 2 (Hivep2), mRNA [NM_010437]	NM_010437	15273	GO:0005622|GO:0007165|GO:0005667|GO:0003700|GO:0008270|GO:0005634|GO:0003676|GO:0003677|GO:0046872|GO:0045449|GO:0006350	Mm.42157	mm|10qA2
A_52_P602147	1.75518	0	-0.362974	0.158171	-2.62763	Myh4	Mus musculus myosin, heavy polypeptide 4, skeletal muscle (Myh4), mRNA [NM_010855]	NM_010855	17884	GO:0014823	Mm.297382	mm|11qB3
A_51_P483231	-1.40294	-1.31454	0	0.119229	3.72087	Jak2	Mus musculus Janus kinase 2 (Jak2), transcript variant 1, mRNA [NM_008413]	NM_008413	16452	GO:0005515|GO:0042503|GO:0033160|GO:0042508|GO:0045597|GO:0019221|GO:0043560|GO:0007243|GO:0030154|GO:0046777|GO:0000166|GO:0016301|GO:0030099|GO:0032024|GO:0043526|GO:0005856|GO:0045822|GO:0033194|GO:0006979|GO:0046677|GO:0022408|GO:0030335|GO:0014068|GO:0018108|GO:0043392|GO:0007186|GO:0043388|GO:0045121|GO:0043548|GO:0007260|GO:0008284|GO:0031103|GO:0042977|GO:0008285|GO:0032731|GO:0005131|GO:…	Mm.275839	mm|19qC1
A_52_P489373	-1.06535	-0.986162	0.783543	0	4.37834	Npr2	Mus musculus natriuretic peptide receptor 2 (Npr2), mRNA [NM_173788]	NM_173788	230103	GO:0016849|GO:0005886|GO:0023034|GO:0008528|GO:0005624|GO:0004383|GO:0005525|GO:0005524|GO:0016829|GO:0042802|GO:0060348|GO:0007165|GO:0016941|GO:0004672|GO:0016020|GO:0000166|GO:0001503|GO:0007186|GO:0006182|GO:0004872|GO:0006468|GO:0016021|GO:0017046|GO:0009190	Mm.103477	mm|4qB1
A_52_P668941	-0.472409	-0.419918	0	0.23896	3.2219	A630057N01Rik	Mus musculus adult male diencephalon cDNA, RIKEN full-length enriched library, clone:9330195C05 product:weakly similar to X-LINKED RETINOPATHY PROTEIN (FRAGMENT) [Homo sapiens], full insert sequence. [AK079103]	AK079103	320057	GO:0008150|GO:0003674|GO:0005575	Mm.131052	mm|4qB1
A_51_P112151	-1.91131	-1.83025	2.10805	2.05663	0	Mogat1	Mus musculus monoacylglycerol O-acyltransferase 1 (Mogat1), mRNA [NM_026713]	NM_026713	68393	GO:0006629|GO:0008610|GO:0016747|GO:0005783|GO:0003846|GO:0005624|GO:0006071|GO:0016020|GO:0004144|GO:0006651|GO:0016021|GO:0016740|GO:0008415	Mm.41325	mm|1qC4
A_51_P410918	-0.219205	-0.301527	0	0.0736399	2.23039	A830007P12Rik	Mus musculus RIKEN cDNA A830007P12 gene (A830007P12Rik), mRNA [NM_146115]	NM_146115	227612	GO:0008150|GO:0003674|GO:0017111|GO:0016020|GO:0000166|GO:0005783|GO:0051085|GO:0016021|GO:0005575|GO:0005524	Mm.480136	mm|2qA3
A_51_P437883	1.30234	0.837481	-0.223338	0	-3.98214	Mzf1	Mus musculus myeloid zinc finger 1 (Mzf1), mRNA [NM_145819]	NM_145819	109889	GO:0005634|GO:0046872|GO:0045449|GO:0006350	Mm.10103	mm|7qA1
A_52_P627306	0.627021	1.15788	0	-0.424409	-2.24259	Mtf2	Mus musculus metal response element binding transcription factor 2 (Mtf2), mRNA [NM_013827]	NM_013827	17765	GO:0005515|GO:0008270|GO:0005634|GO:0003676|GO:0003677|GO:0046872	Mm.257149	mm|5qF
A_51_P188772	-1.98902	-4.50671	0.0282488	0	2.04699	Rgnef	Mus musculus Rho-guanine nucleotide exchange factor (Rgnef), mRNA [NM_012026]	NM_012026	110596	GO:0005515|GO:0060052|GO:0005886|GO:0035023|GO:0003723|GO:0023034|GO:0021955|GO:0030154|GO:0046872|GO:0005085|GO:0005622|GO:0050790|GO:0005737|GO:0016020|GO:0005089	Mm.252718	mm|13qD1
A_51_P109258	-0.783769	-0.45498	0	0.497931	4.53051	Cys1	Mus musculus cystin 1 (Cys1), transcript variant 1, mRNA [NM_138686]	NM_138686	12879	GO:0008150|GO:0003674|GO:0005932|GO:0035085	Mm.52265	mm|12qA1.3
A_52_P76034	0.267975	0.429758	0	-0.0466881	-1.64844	Rcc2	Mus musculus regulator of chromosome condensation 2 (Rcc2), mRNA [NM_173867]	NM_173867	108911	GO:0008150|GO:0003674|GO:0007067|GO:0007049|GO:0005737|GO:0005874|GO:0005634|GO:0005575|GO:0005856|GO:0000775|GO:0051301	Mm.253	mm|4qD3
A_51_P326854	-0.725949	0.0183926	-0.279207	0	1.90765	Ube2cbp	Mus musculus ubiquitin-conjugating enzyme E2C binding protein (Ube2cbp), mRNA [NM_027394]	NM_027394	70348	GO:0008150|GO:0003674|GO:0005737|GO:0016874|GO:0005575	Mm.53469	mm|9qE3.1
A_52_P426740	1.41371	0.809871	0	-0.319318	-2.64203	Rab27a	Mus musculus RAB27A, member RAS oncogene family (Rab27a), mRNA [NM_023635]	NM_023635	11891	GO:0043316|GO:0007264|GO:0032400|GO:0006605|GO:0015031|GO:0006887|GO:0051875|GO:0005764|GO:0032402|GO:0005622|GO:0016324|GO:0000166|GO:0051904|GO:0016192|GO:0030141|GO:0005794|GO:0043320|GO:0030318|GO:0005525|GO:0031489|GO:0016020|GO:0007596|GO:0043473|GO:0005768|GO:0030667	Mm.34867	mm|9qD
A_51_P415126	-1.28232	-1.48906	0	0.270816	3.66751	Tgfa	Mus musculus transforming growth factor alpha (Tgfa), mRNA [NM_031199]	NM_031199	21802	GO:0005154|GO:0008284|GO:0005886|GO:0051480|GO:0048523|GO:0005576|GO:0005634|GO:0006916|GO:0001525|GO:0005615|GO:0043524|GO:0001948|GO:0007173|GO:0016020|GO:0001934|GO:0051781|GO:0016021|GO:0043526|GO:0008083|GO:0060749	Mm.137222	mm|6qD1
A_51_P355906	3.8952	2.15157	0	-0.387043	-4.94601	Kit	Mouse c-kit mRNA. [Y00864]	Y00864	16590	GO:0005515|GO:0019221|GO:0007286|GO:0007283|GO:0007281|GO:0007243|GO:0030154|GO:0035234|GO:0043069|GO:0046777|GO:0006935|GO:0000166|GO:0016301|GO:0031274|GO:0048066|GO:0045747|GO:0002320|GO:0030335|GO:0006687|GO:0009986|GO:0018108|GO:0050673|GO:0002573|GO:0048070|GO:0008542|GO:0009898|GO:0002318|GO:0009897|GO:0048170|GO:0048103|GO:0008284|GO:0008283|GO:0005737|GO:0005020|GO:0043406|GO:0004872|GO:…	Mm.247073	mm|5qC3.3
A_51_P400543	-1.32378	-1.69581	0	0.341583	2.03768	Aif1	Mus musculus allograft inflammatory factor 1 (Aif1), mRNA [NM_019467]	NM_019467	11629	GO:0005515|GO:0043066|GO:0030335|GO:0014739|GO:0005886|GO:0005884|GO:0005509|GO:0001891|GO:0003779|GO:0042995|GO:0048661|GO:0001726|GO:0030027|GO:0045429|GO:0005829|GO:0005737|GO:0016020|GO:0010629|GO:0001934|GO:0043204|GO:0005856|GO:0051017	Mm.10747	mm|17qB1
A_51_P454993	0.447333	0.246741	-0.254055	0	-2.40347	Tmcc2	Mus musculus transmembrane and coiled-coil domains 2 (Tmcc2), mRNA [NM_178874]	NM_178874	68875	GO:0008150|GO:0003674|GO:0016020|GO:0016021|GO:0005575	Mm.273785	mm|1qE4
A_51_P268154	-1.76901	-1.38777	0.122385	0	1.93876	Acsl4	Mus musculus acyl-CoA synthetase long-chain family member 4 (Acsl4), transcript variant 1, mRNA [NM_207625]	NM_207625	50790	GO:0006629|GO:0005792|GO:0031966|GO:0005783|GO:0016874|GO:0060136|GO:0005741|GO:0019217|GO:0003824|GO:0005524|GO:0004467|GO:0005739|GO:0016020|GO:0000166|GO:0008152|GO:0043025|GO:0006631|GO:0006641|GO:0060996|GO:0016021|GO:0015908|GO:0005777	Mm.391337	mm|XqF2
A_51_P241577	1.71991	1.39774	0	-0.324765	-1.95169	Spats1	Mus musculus spermatogenesis associated, serine-rich 1 (Spats1), mRNA [NM_027649]	NM_027649	71020	GO:0008150|GO:0003674|GO:0005575	Mm.44257	mm|17qB3
A_51_P278034	-0.160322	-0.674924	0.107946	0	1.79659	Ufsp1	Mus musculus UFM1-specific peptidase 1 (Ufsp1), mRNA [NM_027356]	NM_027356	70240	GO:0071567|GO:0008150|GO:0016787|GO:0008233|GO:0008234|GO:0005575|GO:0016790	Mm.124666	mm|5qG2
A_52_P225377	-0.650717	-1.12399	0.338684	0	6.06999	Pvr	Mus musculus 18 days pregnant adult female placenta and extra embryonic tissue cDNA, RIKEN full-length enriched library, clone:3830421F03 product:hypothetical protein, full insert sequence. [AK014446]	AK014446	52118	GO:0005515|GO:0007165|GO:0016337|GO:0016477|GO:0016020|GO:0001618|GO:0004872|GO:0016021|GO:0005575		mm|7qA3
A_51_P104392	2.51072	2.22054	0	-0.165888	-6.98715	Rpp25	Mus musculus ribonuclease P 25 subunit (human) (Rpp25), mRNA [NM_133982]	NM_133982	102614	GO:0008150|GO:0003674|GO:0016787|GO:0004526|GO:0003723|GO:0005634|GO:0005575|GO:0003676|GO:0008033	Mm.274421	mm|9qB
A_52_P618318	-0.454824	-0.408799	0.0027082	0	1.77432	Cstl1	Mus musculus cystatin-like 1 (Cstl1), transcript variant 3, mRNA [NM_177655]	NM_177655	228756	GO:0008150|GO:0003674|GO:0005575	Mm.189390	mm|2qG3
A_51_P249989	-1.11316	-1.41679	0	0.0249915	5.08722	Tifa	Mus musculus TRAF-interacting protein with forkhead-associated domain (Tifa), mRNA [NM_145133]	NM_145133	211550	GO:0005515|GO:0007249|GO:0005575	Mm.31852	mm|3qG2
A_51_P495232	-1.89846	-1.85364	0	0.284607	2.41754	Gpx8	Mus musculus glutathione peroxidase 8 (putative) (Gpx8), mRNA [NM_027127]	NM_027127	69590	GO:0004602|GO:0008150|GO:0003674|GO:0004601|GO:0016020|GO:0016491|GO:0016021|GO:0005575|GO:0006979|GO:0055114	Mm.12715	mm|13qD2.2
A_52_P62037	-4.68545	-3.49453	0.239681	0	3.19613	Anxa2	Mus musculus annexin A2 (Anxa2), mRNA [NM_007585]	NM_007585	12306	GO:0008092|GO:0007589|GO:0005515|GO:0048471|GO:0017137|GO:0001725|GO:0004859|GO:0030054|GO:0005886|GO:0005509|GO:0005578|GO:0005546|GO:0005624|GO:0005576|GO:0001525|GO:0005604|GO:0042383|GO:0005544|GO:0043234|GO:0050790|GO:0005737|GO:0030199|GO:0042730|GO:0005769	Mm.238343	mm|9qC
A_51_P497985	-2.38598	-1.7741	0	0.274201	2.59256	C2	Mus musculus complement component 2 (within H-2S) (C2), mRNA [NM_013484]	NM_013484	12263		Mm.283217	mm|17qB1
A_51_P349888	-0.266065	-0.5802	0.0102429	0	3.11613	Ang2	Mus musculus angiogenin, ribonuclease A family, member 2 (Ang2), mRNA [NM_007449]	NM_007449	11731	GO:0004518|GO:0004519|GO:0016787|GO:0004522|GO:0003676	Mm.377077	mm|14qC1
A_51_P251008	-0.616046	-0.574686	0.0546832	0	3.0631	5430411K18Rik	Mus musculus 10 days neonate skin cDNA, RIKEN full-length enriched library, clone:4732475F16 product:hypothetical protein, full insert sequence. [AK028969]	AK028969	71423	GO:0008150|GO:0003674|GO:0005575	Mm.297782	mm|18qE3
A_51_P176522	0.677454	0.307734	0	-0.147511	-5.52612	Patz1	Mus musculus mazr mRNA for transcription factor MAZR, complete cds. [AB029397]	AB029397	56218	GO:0005515|GO:0010468|GO:0016564|GO:0016563|GO:0005634|GO:0007283|GO:0003677|GO:0046872|GO:0045941|GO:0030217|GO:0003682|GO:0016481|GO:0008584|GO:0045449	Mm.275563	mm|11qA1
A_51_P121302	-1.07533	-0.761363	0	0.0182743	1.96733	Them4	Mus musculus thioesterase superfamily member 4 (Them4), mRNA [NM_029431]	NM_029431	75778	GO:0005739	Mm.45092	mm|3qF2.1
A_51_P403536	0.492287	0.92957	0	-0.647256	-2.68723	Ltbp4	Mus musculus latent transforming growth factor beta binding protein 4 (Ltbp4), transcript variant 1, mRNA [NM_175641]	NM_175641	108075	GO:0046879|GO:0005515|GO:0019838|GO:0005488|GO:0005509|GO:0005578|GO:0007179|GO:0005576	Mm.272251	mm|7qA3
A_52_P154800	0.335213	0.749599	-0.377862	0	-7.33051	Pla2g16	Mus musculus phospholipase A2, group XVI (Pla2g16), mRNA [NM_139269]	NM_139269	225845	GO:0016042|GO:0005737|GO:0016787|GO:0016020|GO:0005886|GO:0004623|GO:0016021|GO:0045786	Mm.274810	mm|19qA
A_51_P271591	0.959011	0.338921	-0.00946712	0	-6.48228	Arl10	Mus musculus 8 days neonate male testis cDNA, RIKEN full-length enriched library, clone:G630043P18 product:unclassifiable, full insert sequence. [AK090305]	AK090305	56795	GO:0008150|GO:0003674|GO:0000166|GO:0005575|GO:0005525	Mm.89484	mm|13qB1
A_51_P303180	-1.63712	-2.26721	0	0.211617	2.73971	Fam114a1	Mus musculus family with sequence similarity 114, member A1 (Fam114a1), mRNA [NM_026667]	NM_026667	68303	GO:0008150|GO:0003674|GO:0005737|GO:0005575	Mm.258545	mm|5qC3.1
A_51_P155755	0.310489	0.228157	0	-0.148455	-1.97722	Pld6	Mus musculus phospholipase D family, member 6 (Pld6), mRNA [NM_183139]	NM_183139	194908	GO:0008150|GO:0003674|GO:0016787|GO:0016020|GO:0070290|GO:0008152|GO:0004630|GO:0016021|GO:0005575|GO:0003824	Mm.344651	mm|11qB1.3
A_51_P449133	-2.24288	-1.76913	0	0.060421	1.81782	Ahr	Mus musculus aryl-hydrocarbon receptor (Ahr), mRNA [NM_013464]	NM_013464	11622	GO:0014070|GO:0003700|GO:0006805|GO:0006366|GO:0045899|GO:0005634|GO:0005829|GO:0048608|GO:0005737|GO:0001541|GO:0004874|GO:0004872|GO:0030850|GO:0004879|GO:0004871|GO:0009410|GO:0045449|GO:0005667|GO:0006355|GO:0006950|GO:0003677|GO:0006350|GO:0043565|GO:0007165|GO:0007049|GO:0048732|GO:0030528|GO:0045893	Mm.341377	mm|12qA3
A_52_P488666	1.96473	2.29893	-0.150717	0	-1.9029	Susd2	Mus musculus sushi domain containing 2 (Susd2), transcript variant 1, mRNA [NM_027890]	NM_027890	71733	GO:0008150|GO:0007165|GO:0003674|GO:0006955|GO:0016020|GO:0030247|GO:0016021|GO:0005575|GO:0005044	Mm.247956	mm|10qC1
A_51_P368535	-1.54711	-0.388126	0.479518	0	2.4756	Nbeal1	Mus musculus neurobeachin like 1 (Nbeal1), mRNA [NM_173444]	NM_173444	269198	GO:0008150|GO:0003674|GO:0005575	Mm.205224	mm|1qC2
A_52_P1171614	0.620164	1.38834	0	-0.979301	-2.66498	Pou4f1	Mus musculus POU domain, class 4, transcription factor 1 (Pou4f1), mRNA [NM_011143]	NM_011143	18996	GO:0005515|GO:0006355|GO:0043065|GO:0003700|GO:0021535|GO:0051355|GO:0021953|GO:0010553|GO:0005634|GO:0007275|GO:0010552|GO:0003677|GO:0006350|GO:0007399|GO:0043565|GO:0050767|GO:0001967|GO:0030182|GO:0030528|GO:0048934|GO:0007498|GO:0045449	Mm.246550	mm|14qE2.3
A_51_P473940	-1.95853	-1.17545	0.260899	0	3.77958	Slc22a15	Mus musculus solute carrier family 22 (organic anion/cation transporter), member 15 (Slc22a15), mRNA [NM_001039371]	NM_001039371	242126	GO:0008150|GO:0005215|GO:0003674|GO:0016020|GO:0006810|GO:0016021|GO:0005575|GO:0055085|GO:0006811	Mm.90204	mm|3qF2.2
A_51_P435817	1.67173	1.58812	-0.0985928	0	-3.51771	Zbtb8a	Mus musculus zinc finger and BTB domain containing 8a (Zbtb8a), mRNA [NM_028603]	NM_028603	73680	GO:0005622|GO:0005515|GO:0008150|GO:0003674|GO:0008270|GO:0005634|GO:0005575|GO:0003677|GO:0046872|GO:0045449|GO:0006350	Mm.32997	mm|4qD2.2
A_51_P314363	-0.400229	-0.863278	0.0546758	0	2.85052		Mus musculus 13 days embryo heart cDNA, RIKEN full-length enriched library, clone:D330024O10 product:unclassifiable, full insert sequence. [AK084643]	AK084643				mm|10qB3
A_52_P655136	-1.63244	-1.58488	0.172112	0	1.7697	Nlrc4	Mus musculus NLR family, CARD domain containing 4 (Nlrc4), mRNA [NM_001033367]	NM_001033367	268973	GO:0043281|GO:0006954|GO:0042981	Mm.311884	mm|17qE2
A_52_P297724	0	-0.799208	-0.186068	0.154224	1.80967	Dusp14	Mus musculus dual specificity phosphatase 14 (Dusp14), mRNA [NM_019819]	NM_019819	56405	GO:0016791|GO:0005737|GO:0006470|GO:0016787|GO:0016311|GO:0005634|GO:0004721|GO:0008138|GO:0017017|GO:0004725	Mm.240885	mm|11qC
A_51_P502906	-0.529956	-0.220247	0	0.668553	3.68807	Ang4	Mus musculus angiogenin, ribonuclease A family, member 4, mRNA (cDNA clone MGC:164075 IMAGE:40130721), complete cds. [BC132444]	BC132444	219033	GO:0004518|GO:0004519|GO:0016787|GO:0019731|GO:0030141|GO:0005615|GO:0042742	Mm.343899	mm|14qC2
A_51_P112223	1.08605	1.63952	0	-0.152704	-3.56618	Gsta4	Mus musculus glutathione S-transferase, alpha 4 (Gsta4), mRNA [NM_010357]	NM_010357	14860	GO:0005737|GO:0008152|GO:0005575|GO:0004364|GO:0016740	Mm.2662	mm|9qE1
A_51_P345422	-0.382092	-1.21002	0	0.00948238	2.70907	Lyn	Mus musculus Yamaguchi sarcoma viral (v-yes-1) oncogene homolog (Lyn), transcript variant 2, mRNA [NM_010747]	NM_010747	17096	GO:0005515|GO:0042541|GO:0051219|GO:0070447|GO:0032403|GO:0031175|GO:0005758|GO:0046777|GO:0000166|GO:0016301|GO:0030061|GO:0031625|GO:0005794|GO:0031966|GO:0042531|GO:0014069|GO:0018108|GO:0005161|GO:0005178|GO:0045121|GO:0019899|GO:0050853|GO:0008284|GO:0017124|GO:0050663|GO:0005886|GO:0051279|GO:0005634|GO:0005737|GO:0043208|GO:0034666|GO:0009725|GO:0005128|GO:0023034|GO:0005102|GO:0005624|GO:…	Mm.317331	mm|4qA1
A_52_P932831	0.795969	0.387753	0	-0.0956669	-3.18668							mm|7qF3
A_52_P319927	0.386088	0.54736	0	-0.0883694	-2.24007	Dhtkd1	dehydrogenase E1 and transketolase domain containing 1 Gene [Source:MGI (curated);Acc:MGI:2445096] [ENSMUST00000095147]	AK049272	209692	GO:0005739|GO:0008150|GO:0003674|GO:0008152|GO:0016624|GO:0016491|GO:0005575|GO:0030976|GO:0004591|GO:0006096|GO:0055114	Mm.222517	mm|2qA1
A_52_P681310	-1.64779	-1.01052	0	0.154918	4.98271	Plaur	Mus musculus plasminogen activator, urokinase receptor (Plaur), mRNA [NM_011113]	NM_011113	18793	GO:0005515|GO:0016310|GO:0007165|GO:0016020|GO:0005886|GO:0016301|GO:0030377|GO:0005576|GO:0004872|GO:0031225	Mm.1359	mm|7qA3
A_52_P804224	0.463071	2.82716	0	-0.469083	-3.47835		Mus musculus 12 days embryo spinal cord cDNA, RIKEN full-length enriched library, clone:C530009I05 product:calcium/calmodulin-dependent protein kinase ID, full insert sequence. [AK141415]	AK141415			Mm.191949	mm|2qA1
A_51_P114714	1.3918	1.20265	-0.148813	0	-1.94109	Trim13	Mus musculus tripartite motif-containing 13 (Trim13), transcript variant 2, mRNA [NM_023233]	NM_023233	66597	GO:0005622|GO:0005515|GO:0005737|GO:0008270|GO:0046872	Mm.479263	mm|14qD1
A_51_P112627	0.738241	0.768892	0	-0.162256	-4.79017	St6galnac2	Mus musculus ST6 (alpha-N-acetyl-neuraminyl-2,3-beta-galactosyl-1,3)-N-acetylgalactosaminide alpha-2,6-sialyltransferase 2 (St6galnac2), mRNA [NM_009180]	NM_009180	20446	GO:0030173|GO:0008373|GO:0005794|GO:0016020|GO:0016757|GO:0006486|GO:0016021|GO:0016740	Mm.3947	mm|11qE2
A_52_P509297	4.15888	3.12347	0	-0.352485	-2.41156	Mapt	Mus musculus microtubule-associated protein tau (Mapt), transcript variant 1, mRNA [NM_001038609]	NM_001038609	17762	GO:0005515|GO:0008017|GO:0043005|GO:0030424|GO:0010033|GO:0005886|GO:0019901|GO:0007584|GO:0019904|GO:0005874|GO:0006915|GO:0042995|GO:0044295|GO:0035085|GO:0005737|GO:0016020|GO:0007026|GO:0005856|GO:0019899	Mm.1287	mm|11qE1
A_52_P81324	0.9802	1.45988	0	-0.566558	-4.64412	B230311B06Rik	PREDICTED: Mus musculus RIKEN cDNA B230311B06 gene (B230311B06Rik), mRNA [XM_001001884]	XM_001001884	381914	GO:0008150|GO:0003674|GO:0005575	Mm.291232	mm|7qF2
A_51_P408729	-0.510065	0.0734501	-0.198784	0	2.56328	Phgdh	Mus musculus 3-phosphoglycerate dehydrogenase (Phgdh), mRNA [NM_016966]	NM_016966	236539	GO:0010468|GO:0048037|GO:0021510|GO:0019530|GO:0008652|GO:0022402|GO:0003824|GO:0031175|GO:0016616|GO:0004617|GO:0051287|GO:0021782|GO:0005488|GO:0008152|GO:0021915|GO:0006544|GO:0016491|GO:0006564|GO:0006563|GO:0006566|GO:0055114|GO:0022008|GO:0006541|GO:0009448	Mm.16898	mm|3qF2.2
A_51_P512541	1.60332	1.50461	0	-1.47081	-6.93272	Sdr39u1	Mus musculus short chain dehydrogenase/reductase family 39U, member 1 (Sdr39u1), mRNA [NM_001082975]	NM_001082975	654795	GO:0050662|GO:0008150|GO:0003674|GO:0005488|GO:0008152|GO:0005575|GO:0003824|GO:0044237	Mm.387102	mm|14qC3
A_52_P195018	-1.642	-2.70728	0	0.134387	2.02356	Arap3	Mus musculus ArfGAP with RhoGAP domain, ankyrin repeat and PH domain 3 (Arap3), mRNA [NM_139206]	NM_139206	106952	GO:0005515|GO:0030336|GO:0035021|GO:0005886|GO:0035024|GO:0008360|GO:0042995|GO:0001726|GO:0030027|GO:0005100|GO:0005622|GO:0007165|GO:0008060|GO:0050790|GO:0005737|GO:0016020|GO:0032312|GO:0008270|GO:0005856|GO:0030675|GO:0005096	Mm.247642	mm|18qB3
A_52_P661606	-0.741133	0.0113535	-0.176892	0	2.43787	Phgdh	Mus musculus 3-phosphoglycerate dehydrogenase (Phgdh), mRNA [NM_016966]	NM_016966	236539	GO:0010468|GO:0048037|GO:0021510|GO:0019530|GO:0008652|GO:0022402|GO:0003824|GO:0031175|GO:0016616|GO:0004617|GO:0051287|GO:0021782|GO:0005488|GO:0008152|GO:0021915|GO:0006544|GO:0016491|GO:0006564|GO:0006563|GO:0006566|GO:0055114|GO:0022008|GO:0006541|GO:0009448	Mm.16898	mm|3qF2.2
A_51_P252859	-1.80981	-3.1853	0	0.177272	2.00825	Cyr61	Mus musculus cysteine rich protein 61 (Cyr61), mRNA [NM_010516]	NM_010516	16007	GO:0060710|GO:0010811|GO:0050840|GO:0005576|GO:0002041|GO:0001558|GO:0051789|GO:0006935|GO:0019838|GO:0030198|GO:0060716|GO:0007155|GO:0008201|GO:0005520	Mm.1231	mm|3qH2
A_52_P537113	0.674162	0.517532	0	-0.0994749	-2.0357		Mus musculus 6 days neonate head cDNA, RIKEN full-length enriched library, clone:5430425M20 product:RAD54 like (S. cerevisiae), full insert sequence. [AK017340]	AK017340			Mm.446447	mm|4qD1
A_51_P110301	-0.430831	-1.11305	0	0.825331	6.85132	C3	Mus musculus complement component 3 (C3), mRNA [NM_009778]	NM_009778	12266	GO:0005515|GO:0048037|GO:0004866|GO:0001970|GO:0005576|GO:0005615|GO:0045766|GO:0006957|GO:0010951|GO:0006956|GO:0050766|GO:0006954|GO:0007596|GO:0045087|GO:0006958|GO:0001798	Mm.19131	mm|17qD
A_51_P127035	2.00918	1.00357	-0.109043	0	-4.53879	Tctn2	Mus musculus tectonic family member 2 (Tctn2), mRNA [NM_026486]	NM_026486	67978	GO:0008150|GO:0003674|GO:0016020|GO:0016021|GO:0005575	Mm.93193	mm|5qF
A_52_P552194	-1.86679	-1.53833	0.00903559	0	2.01716	Il13ra1	Mus musculus interleukin 13 receptor, alpha 1 (Il13ra1), mRNA [NM_133990]	NM_133990	16164	GO:0007165|GO:0004896|GO:0016020|GO:0030890|GO:0002639|GO:0016515|GO:0019221|GO:0004872|GO:0016021	Mm.24208	mm|XqA3.3
A_52_P383913	0.75901	0.689956	0	-0.101203	-5.07119	Trim35	Mus musculus 0 day neonate thymus cDNA, RIKEN full-length enriched library, clone:A430106H13 product:tripartite motif-containing 35, full insert sequence. [AK020775]	AK020775	66854	GO:0005622|GO:0005515|GO:0003674|GO:0005737|GO:0008285|GO:0006915|GO:0008270|GO:0005634|GO:0006917|GO:0046872	Mm.43871	mm|14qD1
A_51_P481238	0.351046	0.424964	0	-0.388636	-2.05616	Dopey2	Mus musculus dopey family member 2 (Dopey2), transcript variant 1, mRNA [NM_027293]	NM_027293	70028	GO:0008150|GO:0003674|GO:0006810|GO:0005575|GO:0015031	Mm.23230	mm|16qC4
A_51_P130595	-2.57946	-1.56938	0	0.264142	4.31196	Gm10345	Mus musculus adult male testis cDNA, RIKEN full-length enriched library, clone:1700010G02 product:inferred: 5-OXOPROLINASE (EC 3.5.2.9) (5-OXO-L-PROLINASE) (PYROGLUTAMASE) (5-OPASE). [Rat] {Rattus norvegicus}, full insert sequence. [AK005822]	AK005822	100041269	GO:0008150|GO:0003674|GO:0005575	Mm.393455	mm|15qD3
A_52_P196923	-1.58111	-0.196778	0	0.126707	1.79828	Slc25a43	Mus musculus solute carrier family 25, member 43 (Slc25a43), nuclear gene encoding mitochondrial protein, mRNA [NM_001085497]	NM_001085497	194744	GO:0005739|GO:0008150|GO:0005215|GO:0003674|GO:0016020|GO:0005488|GO:0006810|GO:0005743|GO:0016021|GO:0055085	Mm.336014	mm|XqA3.3
A_52_P143976	-0.37574	-0.0271282	0	0.255973	1.87627	Il17rc	Mus musculus interleukin 17 receptor C (Il17rc), mRNA [NM_134159]	NM_134159	171095	GO:0008150|GO:0007165|GO:0003674|GO:0016020|GO:0004872|GO:0016021|GO:0005575	Mm.213397	mm|6qE3
A_52_P33831	-0.209543	-0.826095	0	0.068367	2.53133	Lrrc27	Mus musculus leucine rich repeat containing 27 (Lrrc27), transcript variant 1, mRNA [NM_027164]	NM_027164	76612	GO:0005515|GO:0008150|GO:0003674|GO:0005575	Mm.17757	mm|7qF4
A_51_P248666	-0.187632	-2.82552	0	0.814951	6.09592	Cd274	Mus musculus CD274 antigen (Cd274), mRNA [NM_021893]	NM_021893	60533	GO:0005515|GO:0007165|GO:0016020|GO:0005886|GO:0004872|GO:0016021|GO:0009897|GO:0042130	Mm.245363	mm|19qC1
A_52_P525207	5.94475	3.05061	0	-0.0694451	-1.69712		RIKEN cDNA C130073F10 gene Gene [Source:MGI Symbol;Acc:MGI:3045359] [ENSMUST00000051043]	XR_035215			Mm.34251	mm|4qC6
A_51_P196629	-3.31882	-0.741012	0.00152779	0	2.36921	Fam102b	Mus musculus family with sequence similarity 102, member B (Fam102b), mRNA [NM_001163567]	NM_001163567	329739	GO:0008150|GO:0003674|GO:0005575	Mm.69013	mm|3qF3
A_52_P658122	-0.195737	-0.728926	0	0.0269079	2.3184	Ets2	Mus musculus E26 avian leukemia oncogene 2, 3' domain (Ets2), mRNA [NM_011809]	NM_011809	23872	GO:0043565|GO:0006355|GO:0003700|GO:0045944|GO:0016563|GO:0005634|GO:0035259|GO:0003677	Mm.290207	mm|16qC4
A_51_P176524	0.669246	0.359308	0	-0.108577	-5.53273	Patz1	Mus musculus POZ (BTB) and AT hook containing zinc finger 1 (Patz1), mRNA [NM_019574]	NM_019574	56218	GO:0005515|GO:0010468|GO:0016564|GO:0016563|GO:0005634|GO:0007283|GO:0003677|GO:0046872|GO:0045941|GO:0030217|GO:0003682|GO:0016481|GO:0008584|GO:0045449	Mm.275563	mm|11qA1
A_51_P157112	2.56799	3.9896	0	-1.81942	-4.60983	Serpina3c	Mus musculus serine (or cysteine) peptidase inhibitor, clade A, member 3C (Serpina3c), mRNA [NM_008458]	NM_008458	16625	GO:0010951|GO:0004867|GO:0010466|GO:0043434|GO:0005576|GO:0034097|GO:0030414	Mm.422814	mm|12qE
A_51_P138502	0.732499	0.00566769	0	-0.599211	-5.03659	Ttc28	Mus musculus tetratricopeptide repeat domain 28 (Ttc28), mRNA [NM_024477]	NM_024477	209683	GO:0008150|GO:0003674|GO:0005488|GO:0005575	Mm.295660	mm|5qF
A_52_P578634	-0.754867	-1.74295	0	0.34409	2.35056	Cela1	Mus musculus chymotrypsin-like elastase family, member 1 (Cela1), mRNA [NM_033612]	NM_033612	109901	GO:0055123|GO:0010553|GO:0010552|GO:0061113|GO:0009791|GO:0006954|GO:0016787|GO:0035264|GO:0042127|GO:0031017|GO:0008236|GO:0008233|GO:0045595|GO:0016055	Mm.2131	mm|15qF1
A_51_P500051	-0.43888	-1.69608	0.143879	0	4.43947	Itpr2	Mus musculus inositol 1,4,5-triphosphate receptor 2 (Itpr2), transcript variant 1, mRNA [NM_019923]	NM_019923	16439	GO:0030424|GO:0005792|GO:0005262|GO:0005220|GO:0005783|GO:0055085|GO:0007165|GO:0005737|GO:0034220|GO:0016529|GO:0016020|GO:0043209|GO:0070588|GO:0006810|GO:0015278|GO:0004872|GO:0006816|GO:0016021|GO:0035091|GO:0008095|GO:0005216|GO:0005938|GO:0006811	Mm.7800	mm|6qG3
A_51_P129502	-3.50538	-1.50102	0.134223	0	4.85771	Slc7a11	Mus musculus solute carrier family 7 (cationic amino acid transporter, y+ system), member 11 (Slc7a11), mRNA [NM_011990]	NM_011990	26570	GO:0005791|GO:0005792|GO:0016020|GO:0015171|GO:0005886|GO:0006865|GO:0006810|GO:0016021|GO:0005856|GO:0055085|GO:0003333	Mm.260988	mm|3qC
A_51_P211765	-2.17604	-1.86333	0	0.241143	4.83444	Rin1	Mus musculus Ras and Rab interactor 1 (Rin1), mRNA [NM_145495]	NM_145495	225870	GO:0005515|GO:0007165|GO:0050790|GO:0005737|GO:0016020|GO:0005856|GO:0006897|GO:0005096	Mm.271922	mm|19qA
A_52_P70035	-1.88667	-1.17582	0.145932	0	1.99285	Chd9	Mus musculus adult male colon cDNA, RIKEN full-length enriched library, clone:9030205D12 product:unclassifiable, full insert sequence. [AK020244]	AK020244	109151	GO:0004386|GO:0005634|GO:0005575|GO:0003676|GO:0003677|GO:0005524|GO:0006333|GO:0006350|GO:0008150|GO:0003674|GO:0005737|GO:0016787|GO:0000166|GO:0003682|GO:0000785|GO:0045449|GO:0016568	Mm.100615	mm|8qC5
A_52_P156502	0.599006	0.694909	0	-0.0701933	-2.26799	Top2a	Mus musculus 0 day neonate cerebellum cDNA, RIKEN full-length enriched library, clone:C230053N18 product:topoisomerase (DNA) II alpha, full insert sequence. [AK082477]	AK082477	21973	GO:0005515|GO:0000793|GO:0003916|GO:0009330|GO:0003918|GO:0030261|GO:0005694|GO:0005730|GO:0005634|GO:0006259|GO:0003677|GO:0005524|GO:0043565|GO:0007059|GO:0000166|GO:0040016|GO:0045944|GO:0003682|GO:0043566|GO:0016853|GO:0006265		mm|11qD
A_52_P82722	-1.19958	-1.01975	0.00918865	0	3.38368	Cxadr	Mus musculus coxsackie virus and adenovirus receptor (Cxadr), transcript variant 2, mRNA [NM_009988]	NM_009988	13052	GO:0005515|GO:0060044|GO:0030054|GO:0005886|GO:0005576|GO:0045216|GO:0007507|GO:0048739|GO:0007165|GO:0016020|GO:0005911|GO:0004872|GO:0005923|GO:0007005|GO:0016021|GO:0007155	Mm.66222	mm|16qC3.1
A_52_P867545	-2.63281	-2.13627	0.0494623	0	2.63391	Mthfd2l	Mus musculus adult male hippocampus cDNA, RIKEN full-length enriched library, clone:C630010D07 product:unclassifiable, full insert sequence. [AK049901]	AK049901	665563	GO:0008150|GO:0003674|GO:0005575	Mm.153030	mm|5qE1
A_52_P883283	-1.17339	-1.14106	0.276581	0	2.19145		Mus musculus adult male diencephalon cDNA, RIKEN full-length enriched library, clone:9330181K24 product:unclassifiable, full insert sequence. [AK034355]	AK034355				mm|13qA3.3
A_51_P500056	-0.296953	-1.4837	0.116311	0	4.53327	Itpr2	Mus musculus inositol 1,4,5-triphosphate receptor 2 (Itpr2), transcript variant 1, mRNA [NM_019923]	NM_019923	16439	GO:0030424|GO:0005792|GO:0005262|GO:0005220|GO:0005783|GO:0055085|GO:0007165|GO:0005737|GO:0034220|GO:0016529|GO:0016020|GO:0043209|GO:0070588|GO:0006810|GO:0015278|GO:0004872|GO:0006816|GO:0016021|GO:0035091|GO:0008095|GO:0005216|GO:0005938|GO:0006811	Mm.7800	mm|6qG3
A_52_P301085	0.718443	0.567135	-0.151197	0	-2.97253	Dctd	Mus musculus dCMP deaminase (Dctd), transcript variant 1, mRNA [NM_178788]	NM_178788	320685	GO:0008150|GO:0003674|GO:0016810|GO:0016787|GO:0008270|GO:0005575|GO:0003824|GO:0046872|GO:0009165|GO:0004132	Mm.121549	mm|8qB1.2
A_52_P132608	-2.80518	-2.71062	0	0.290584	4.62598	Slc25a24	Mus musculus solute carrier family 25 (mitochondrial carrier, phosphate carrier), member 24 (Slc25a24), nuclear gene encoding mitochondrial protein, mRNA [NM_172685]	NM_172685	229731	GO:0005739|GO:0008150|GO:0003674|GO:0016020|GO:0005488|GO:0005509|GO:0006810|GO:0005743|GO:0016021|GO:0055085	Mm.33574	mm|3qF3
A_51_P402909	1.59437	1.02511	-0.394983	0	-2.97345	Ncf2	Mus musculus neutrophil cytosolic factor 2 (Ncf2), mRNA [NM_010877]	NM_010877	17970	GO:0042554|GO:0005515|GO:0014070|GO:0001669|GO:0006801|GO:0005624|GO:0045777|GO:0032870|GO:0005829|GO:0009749|GO:0048365|GO:0005737|GO:0043525|GO:0006742|GO:0005488|GO:0016175|GO:0032496	Mm.270307	mm|1qG3
A_52_P523459	-4.59134	-4.49927	0	0.619526	6.18577	Cd44	Mus musculus CD44 antigen (Cd44), transcript variant 1, mRNA [NM_009851]	NM_009851	12505	GO:0051219|GO:0005515|GO:0001658|GO:0005886|GO:0034238|GO:0050731|GO:0005634|GO:0001558|GO:0031175|GO:0016323|GO:0016324|GO:0033138|GO:0005540|GO:0004872|GO:0070374|GO:0007155|GO:0033031|GO:0043066|GO:0009986|GO:0019901|GO:0002246|GO:0060442|GO:0010628|GO:0043234|GO:0007165|GO:0016020|GO:0016477|GO:0005488|GO:0043518|GO:0005057|GO:0016021|GO:0009897	Mm.423621	mm|2qE2
A_52_P402347	-0.82821	0	-0.357784	0.0297236	2.70387		Mus musculus adult male testis cDNA, RIKEN full-length enriched library, clone:1700056A01 product:unclassifiable, full insert sequence. [AK006806]	AK006806			Mm.330516	mm|2qE5
A_51_P139765	-1.3934	-1.85086	0	0.135749	2.42801	E130006N16Rik	Mus musculus 3 days neonate thymus cDNA, RIKEN full-length enriched library, clone:A630074E06 product:unclassifiable, full insert sequence. [AK042241]	AK042241	320068	GO:0008150|GO:0003674|GO:0005575	Mm.386861	mm|2qE1
A_52_P58524	-0.658696	-0.510943	0	0.258752	2.04342	Neu1	Mus musculus neuraminidase 1 (Neu1), mRNA [NM_010893]	NM_010893	18010	GO:0005515|GO:0016787|GO:0016020|GO:0005886|GO:0016798|GO:0008152|GO:0004308|GO:0031410|GO:0005764	Mm.8856	mm|17qB1
A_52_P307739	1.44275	1.66921	0	-0.422524	-8.73081	Sox2	Mus musculus SRY-box containing gene 2 (Sox2), mRNA [NM_011443]	NM_011443	20674	GO:0005515|GO:0021984|GO:0003700|GO:0021987|GO:0007605|GO:0060042|GO:0030178|GO:0005634|GO:0042221|GO:0030539|GO:0005737|GO:0030858|GO:0048646|GO:0048852|GO:0048568|GO:0045944|GO:0032526|GO:0045449|GO:0045747|GO:0005667|GO:0030910|GO:0006355|GO:0042472|GO:0060235|GO:0048286|GO:0001708|GO:0021879|GO:0002052|GO:0048663|GO:0000122|GO:0003677|GO:0006350|GO:0043565|GO:0060441|GO:0045668|GO:0045165|GO:…	Mm.65396	mm|3qA3
A_51_P466857	0	-0.838988	-0.0439849	0.00777054	1.70482	Vstm2a	Mus musculus V-set and transmembrane domain containing 2A (Vstm2a), mRNA [NM_145967]	NM_145967	211739	GO:0008150|GO:0003674|GO:0005576|GO:0016021|GO:0005575	Mm.284015	mm|11qA2
A_51_P441377	0.699554	0.328567	-0.161149	0	-1.9803		Mus musculus adult male testis cDNA, RIKEN full-length enriched library, clone:4930534G10 product:unclassifiable, full insert sequence. [AK015962]	AK015962			Mm.212549	mm|11qB1.3
A_52_P638794	1.35511	1.67807	0	-1.46744	-4.91654	Stk31	Mus musculus serine threonine kinase 31 (Stk31), mRNA [NM_029916]	NM_029916	77485	GO:0008150|GO:0003674|GO:0004672|GO:0000166|GO:0016301|GO:0004674|GO:0016788|GO:0006468|GO:0005575|GO:0003676|GO:0005524|GO:0016740	Mm.128054	mm|6qB2.3
A_52_P8100	-0.592839	-1.01244	0.0860949	0	2.4312	Plscr3	Mus musculus phospholipid scramblase 3 (Plscr3), transcript variant 1, mRNA [NM_023564]	NM_023564	70310	GO:0042632|GO:0017124|GO:0016020|GO:0042593|GO:0016021	Mm.28874	mm|11qB3
A_51_P108978	-0.513712	-0.301596	0	0.156692	1.89627	Myadm	Mus musculus myeloid-associated differentiation marker (Myadm), transcript variant 4, mRNA [NM_016969]	NM_016969	50918	GO:0016020|GO:0016021	Mm.29874	mm|7qA1
A_52_P337092	-0.489688	-0.404233	0.571413	0	4.65145	Thbs1	Mus musculus thrombospondin 1 (Thbs1), mRNA [NM_011580]	NM_011580	21825	GO:0003417|GO:0006954|GO:0005198|GO:0016525|GO:0010811|GO:0005509|GO:0050840|GO:0005576|GO:0007155|GO:0008201|GO:0005615	Mm.4159	mm|2qE5
A_52_P188261	-2.49933	-2.31075	0	0.682775	3.33273	Camk2d	Mus musculus calcium/calmodulin-dependent protein kinase II, delta (Camk2d), transcript variant 1, mRNA [NM_001025439]	NM_001025439	108058	GO:0001666|GO:0005516|GO:0008284|GO:0031594|GO:0030007|GO:0010389|GO:0030315|GO:0005634|GO:0060048|GO:0005524|GO:0005829|GO:0000082|GO:0005737|GO:0046777|GO:0004672|GO:0000166|GO:0016301|GO:0004674|GO:0006816|GO:0006468|GO:0004683|GO:0016740|GO:0005954	Mm.255822	mm|3qG2
A_52_P262219	-0.925797	-2.91391	0	0.377816	2.61203	Fos	Mus musculus FBJ osteosarcoma oncogene (Fos), mRNA [NM_010234]	NM_010234	14281	GO:0005667|GO:0006355|GO:0003700|GO:0046982|GO:0006366|GO:0042493|GO:0005624|GO:0005634|GO:0003677|GO:0007399|GO:0043565|GO:0051789|GO:0003690|GO:0045944|GO:0031668|GO:0046983|GO:0019717	Mm.246513	mm|12qD2
A_52_P39157	0	1.49758	-1.06451	-0.901998	1.63119	Bmi1	Mus musculus Bmi1 polycomb ring finger oncogene (Bmi1), mRNA [NM_007552]	NM_007552	12151	GO:0005515|GO:0016564|GO:0048103|GO:0004842|GO:0048706|GO:0000151|GO:0048704|GO:0005634|GO:0046872|GO:0005737|GO:0006959|GO:0021903|GO:0045449|GO:0031519|GO:0043066|GO:0016573|GO:0009987|GO:0016574|GO:0000122|GO:0001701|GO:0006350|GO:0016604|GO:0001501|GO:0007420|GO:0003682|GO:0008270|GO:0016568	Mm.289584	mm|2qA3
A_52_P267564	-2.11892	-2.41026	0.292286	0	5.00972	Creb5	Mus musculus cAMP responsive element binding protein 5 (Creb5), mRNA [NM_172728]	NM_172728	231991	GO:0008150|GO:0003674|GO:0005575	Mm.321138	mm|6qB3
A_51_P202574	-0.952794	-0.970286	0.668327	0	3.93033	Zfp697	Mus musculus zinc finger protein 697 (Zfp697), mRNA [NM_172863]	NM_172863	242109	GO:0005622|GO:0008150|GO:0003674|GO:0008270|GO:0005634|GO:0005575|GO:0003676|GO:0003677|GO:0046872|GO:0045449|GO:0006350	Mm.358911	mm|3qF2.2
A_51_P133381	-1.0911	-1.51094	0	0.33344	2.29658	Dbndd2	Mus musculus dysbindin (dystrobrevin binding protein 1) domain containing 2 (Dbndd2), transcript variant 2, mRNA [NM_026797]	NM_026797	52840	GO:0005515|GO:0008150|GO:0003674|GO:0005737|GO:0005575	Mm.256927	mm|2qH3
A_51_P505868	-2.59512	-1.00432	0.24049	0	1.94468	Lhfp	Mus musculus lipoma HMGIC fusion partner (Lhfp), mRNA [NM_175386]	NM_175386	108927	GO:0008150|GO:0003674|GO:0016020|GO:0016021|GO:0005575	Mm.118617	mm|3qC
A_51_P315042	-0.937151	-0.837986	0.0501482	0	5.58896	Avpr1a	Mus musculus arginine vasopressin receptor 1A (Avpr1a), mRNA [NM_016847]	NM_016847	54140	GO:0008284|GO:0019722|GO:0005886|GO:0030307|GO:0031894|GO:0051970|GO:0045777|GO:0007204|GO:0001992|GO:0014049|GO:0003084|GO:0010035|GO:0045907|GO:0005000|GO:0004872|GO:0004871|GO:0007625|GO:0042711|GO:0010033|GO:0004930|GO:0031394|GO:0006950|GO:0032849|GO:0043084|GO:0031410|GO:0042713|GO:0002125|GO:0007165|GO:0007186|GO:0016020|GO:0035176|GO:0003079|GO:0007621|GO:0010460|GO:0016021|GO:0017046	Mm.4351	mm|10qD2
A_52_P180310	-1.50114	-1.98797	0	0.232157	2.10287		Mus musculus 7 days neonate cerebellum cDNA, RIKEN full-length enriched library, clone:A730013F24 product:unclassifiable, full insert sequence. [AK042645]	AK042645			Mm.22144	mm|11qD
A_51_P335138	0.452576	0.0584874	0	-0.103725	-2.50411	Lrfn1	Mus musculus leucine rich repeat and fibronectin type III domain containing 1 (Lrfn1), transcript variant 2, mRNA [NM_030562]	NM_030562	80749	GO:0030054|GO:0016020|GO:0045202|GO:0016021	Mm.39201	mm|7qA3
A_52_P572447	-0.535673	-0.194147	0.222889	0	3.17703	Agpat5	Mus musculus 1-acylglycerol-3-phosphate O-acyltransferase 5 (lysophosphatidic acid acyltransferase, epsilon) (Agpat5), mRNA [NM_026792]	NM_026792	52123	GO:0005739|GO:0016020|GO:0008152|GO:0006639|GO:0016021|GO:0008654|GO:0003841|GO:0016740|GO:0008415	Mm.24117	mm|8qA1.3
A_51_P169867	-0.505353	-1.17923	0	0.270928	2.19053	Sh3bp5	Mus musculus SH3-domain binding protein 5 (BTK-associated) (Sh3bp5), mRNA [NM_011894]	NM_011894	24056	GO:0042326|GO:0005739|GO:0050790|GO:0017124|GO:0005737|GO:0023034|GO:0004860|GO:0006469|GO:0008432	Mm.383198	mm|14qB
A_51_P112405	-0.644101	-0.923358	0	0.2116	4.80259	Plaur	Mus musculus plasminogen activator, urokinase receptor (Plaur), mRNA [NM_011113]	NM_011113	18793	GO:0005515|GO:0016310|GO:0007165|GO:0016020|GO:0005886|GO:0016301|GO:0030377|GO:0005576|GO:0004872|GO:0031225	Mm.1359	mm|7qA3
A_52_P498210	0.621315	0.236509	-0.000749	0	-2.22787	Hist1h2af	Mus musculus histone cluster 1, H2af (Hist1h2af), mRNA [NM_175661]	NM_175661	319173	GO:0008150|GO:0003674|GO:0005694|GO:0006334|GO:0005634|GO:0005575|GO:0000786|GO:0003677	Mm.377878	mm|13qA3.1
A_52_P659477	0	-0.0215049	-0.0705953	1.09357	2.84834	Ttn	Mus musculus titin (Ttn), transcript variant N2-A, mRNA [NM_011652]	NM_011652	22138	GO:0005515|GO:0030018|GO:0045214|GO:0030016|GO:0001701|GO:0030017|GO:0031430|GO:0007512|GO:0003007|GO:0006936|GO:0055002|GO:0005200|GO:0055003|GO:0005859|GO:0043056|GO:0031672|GO:0031674	Mm.373672	mm|2qC3
A_51_P406796	0.545511	0.89756	0	-0.373821	-6.38931	Sult4a1	Mus musculus sulfotransferase family 4A, member 1 (Sult4a1), mRNA [NM_013873]	NM_013873	29859	GO:0006629|GO:0006790|GO:0005737|GO:0008146|GO:0016740|GO:0008202	Mm.248796	mm|15qE2
A_51_P451758	1.29035	0.244749	-0.59736	0	-2.91839	Rab3il1	RAB3A interacting protein (rabin3)-like 1 Gene [Source:MGI (curated);Acc:MGI:1922010] [ENSMUST00000144788]	BC020147	74760	GO:0005085|GO:0017112|GO:0050790|GO:0005575	Mm.281969	mm|19qA
A_51_P226016	-1.006	0.159401	0	-0.00387096	4.06306	Slc30a4	Mus musculus solute carrier family 30 (zinc transporter), member 4 (Slc30a4), mRNA [NM_011774]	NM_011774	22785	GO:0008324|GO:0055085|GO:0034220|GO:0005385|GO:0016020|GO:0055069|GO:0006810|GO:0016023|GO:0006829|GO:0016021|GO:0006812|GO:0005768|GO:0006811	Mm.27801	mm|2qE5
A_52_P394175	-0.155631	-0.366458	0	0.0391102	2.09637
A_52_P449084	1.25359	0.76665	0	-1.8421	-4.37901	Fmr1nb	Mus musculus fragile X mental retardation 1 neighbor (Fmr1nb), transcript variant 1, mRNA [NM_174993]	NM_174993	207854	GO:0008150|GO:0003674|GO:0016020|GO:0016021|GO:0005575	Mm.284945	mm|XqA7.1
A_52_P272227	0.79539	0.210636	0	-0.341015	-2.40285	Plekhh2	Mus musculus pleckstrin homology domain containing, family H (with MyTH4 domain) member 2, mRNA (cDNA clone IMAGE:5352356), partial cds. [BC021518]	BC021518	213556	GO:0008150|GO:0003674|GO:0016020|GO:0005488|GO:0016021|GO:0005575|GO:0005856	Mm.215159	mm|17qE4
A_51_P172475	-2.07766	-1.95869	0	0.679633	3.91547	S100a1	Mus musculus S100 calcium binding protein A1 (S100a1), mRNA [NM_011309]	NM_011309	20193	GO:0005515|GO:0005737|GO:0016529|GO:0005509|GO:0000122|GO:0046872|GO:0042802	Mm.24662	mm|3qF1
A_52_P171019	-1.81644	-1.18609	0.0924158	0	2.38061	Man1a	Mus musculus mannosidase 1, alpha (Man1a), mRNA [NM_008548]	NM_008548	17155	GO:0005794|GO:0016787|GO:0016020|GO:0000139|GO:0016798|GO:0008152|GO:0005509|GO:0004571|GO:0016021|GO:0046872	Mm.117294	mm|10qB3
A_52_P6297	0.826758	0.723617	-0.203941	0	-1.91034	Zranb3	Mus musculus zinc finger, RAN-binding domain containing 3 (Zranb3), mRNA [NM_027678]	NM_027678	226409	GO:0004386|GO:0005575|GO:0003676|GO:0003677|GO:0005524|GO:0046872|GO:0005622|GO:0003674|GO:0008150|GO:0004519|GO:0000166|GO:0016787|GO:0008270	Mm.440937	mm|1qE4
A_51_P259631	0.656681	1.1163	0	-0.100851	-1.94843	Tsks	Mus musculus testis-specific serine kinase substrate (Tsks), transcript variant 2, mRNA [NM_001077591]	NM_001077591	22116	GO:0016310|GO:0016301	Mm.84502	mm|7qB4
A_51_P328890	4.10114	0.579425	0	-1.61679	-4.14685	Tekt1	Mus musculus tektin 1 (Tekt1), mRNA [NM_011569]	NM_011569	21689	GO:0005874|GO:0000226	Mm.42257	mm|11qB4
A_52_P252931	-1.55052	-1.49993	0	0.0450535	3.56093	Dsc2	Mus musculus desmocollin 2 (Dsc2), mRNA [NM_013505]	NM_013505	13506	GO:0030054|GO:0016020|GO:0005886|GO:0005509|GO:0016021|GO:0007155|GO:0007156	Mm.280547	mm|18qA2
A_51_P124089	-0.949088	-0.777478	0	0.0207052	1.6578	Gtpbp2	Mus musculus GTP binding protein 2 (Gtpbp2), transcript variant 1, mRNA [NM_019581]	NM_019581	56055	GO:0006184|GO:0000166|GO:0003924|GO:0005525	Mm.22147	mm|17qC
A_51_P189405	0.254048	0.0846152	-0.437836	0	-2.96602	Podxl2	Mus musculus podocalyxin-like 2 (Podxl2), mRNA [NM_176973]	NM_176973	319655	GO:0008150|GO:0003674|GO:0016020|GO:0016021|GO:0005575|GO:0007155	Mm.302613	mm|6qD1
A_52_P656418	-1.74074	-1.86276	0	0.153632	4.99635	Met	Mus musculus met proto-oncogene (Met), mRNA [NM_008591]	NM_008591	17295	GO:0005515|GO:0008013|GO:0005615|GO:0019861|GO:0046777|GO:0009925|GO:0000166|GO:0016301|GO:0043274|GO:0045211|GO:0043025|GO:0030534|GO:0010800|GO:0014902|GO:0046982|GO:0045740|GO:0010553|GO:0014069|GO:0045840|GO:0007275|GO:0010552|GO:0001890|GO:0060076|GO:0010801|GO:0001889|GO:0007517|GO:0007519|GO:0007420|GO:0050775|GO:0010976|GO:0051450|GO:0043548|GO:0043005|GO:0014812|GO:0005886|GO:0030425|GO:…	Mm.86844	mm|6qA2
A_52_P496986	-0.549127	-1.10205	0	0.142018	1.7701		Mus musculus 3 days neonate thymus cDNA, RIKEN full-length enriched library, clone:A630013F11 product:unclassifiable, full insert sequence. [AK041471]	AK041471				mm|5qG3
A_52_P358951	-0.0105863	-0.886079	0	0.494935	3.54009	Zfp26	Mus musculus zinc finger protein 26 (Zfp26), mRNA [NM_011753]	NM_011753	22688	GO:0005622|GO:0006355|GO:0008270|GO:0005634|GO:0003676|GO:0003677|GO:0046872	Mm.107441	mm|9qA3
A_51_P193832	0.986644	1.11116	-0.18082	0	-6.57531	Rtkn2	Mus musculus rhotekin 2 (Rtkn2), mRNA [NM_001081346]	NM_001081346	170799	GO:0030097|GO:0003674|GO:0008284|GO:0005886	Mm.209844	mm|10qB5.1
A_51_P129260	0.769169	1.74177	0	-0.227314	-1.99788							mm|7qF3
A_51_P327011	-0.0187831	0	-0.160154	1.01878	4.94765	Pde1a	Mus musculus phosphodiesterase 1A, calmodulin-dependent (Pde1a), transcript variant 7, mRNA [NM_001009978]	NM_001009978	18573	GO:0005516|GO:0048101|GO:0004115|GO:0004114|GO:0004117|GO:0046069|GO:0005634|GO:0048660|GO:0003824|GO:0046872|GO:0007165|GO:0005737|GO:0016787|GO:0030553|GO:0034391|GO:0043025|GO:0006198	Mm.40678	mm|2qC3
A_51_P263246	-2.58886	-1.21036	0	0.261949	3.32624	Dusp8	Mus musculus dual specificity phosphatase 8 (Dusp8), mRNA [NM_008748]	NM_008748	18218	GO:0016791|GO:0005737|GO:0006470|GO:0016787|GO:0016311|GO:0005634|GO:0004721|GO:0008138|GO:0017017|GO:0004725	Mm.39725	mm|7qF5
A_52_P357039	0.569069	0.36287	-0.145721	0	-2.06766	Tmem39b	Mus musculus transmembrane protein 39b (Tmem39b), mRNA [NM_199305]	NM_199305	230770	GO:0008150|GO:0003674|GO:0016020|GO:0016021|GO:0005575	Mm.257157	mm|4qD2.2
A_51_P237752	-0.772241	-0.847047	0	0.0704784	2.59511	Ptrf	Mus musculus polymerase I and transcript release factor (Ptrf), mRNA [NM_008986]	NM_008986	19285	GO:0031554|GO:0005515|GO:0006353|GO:0005792|GO:0003716|GO:0005886|GO:0005783|GO:0003723|GO:0006361|GO:0005634|GO:0019843|GO:0006350|GO:0005739|GO:0005737|GO:0016020|GO:0005901|GO:0042134|GO:0045449	Mm.21864	mm|11qD
A_52_P72710	-0.295241	-0.307324	0	0.317867	2.63479		fractured callus expressed transcript 1 Gene [Source:MGI (curated);Acc:MGI:1315196] [ENSMUST00000106776]	XM_983220			Mm.456008	mm|7qE3
A_52_P303841	-0.528603	-0.50973	0.177511	0	2.97531	Gm5296	PREDICTED: Mus musculus hypothetical LOC384261 (LOC384261), mRNA [XM_986220]	XM_986220	384261	GO:0008150|GO:0003674|GO:0005575	Mm.396194	mm|5qC3.1
A_52_P435118	-2.17041	-0.922288	0.223945	0	2.35745	Stard13	Mus musculus StAR-related lipid transfer (START) domain containing 13 (Stard13), transcript variant 2, mRNA [NM_146258]	NM_146258	243362	GO:0005811|GO:0005739|GO:0005622|GO:0007165|GO:0050790|GO:0007049|GO:0005737|GO:0016020|GO:0005096	Mm.209272	mm|5qG3
A_51_P340336	0.439035	0.271829	-0.349246	0	-6.29931	Pcbp3	Mus musculus poly(rC) binding protein 3 (Pcbp3), mRNA [NM_021568]	NM_021568	59093	GO:0005737|GO:0030529|GO:0003723|GO:0003677	Mm.272803	mm|10qC1
A_52_P73475	1.74515	1.8294	0	-0.454558	-6.67074	Fam78a	Mus musculus family with sequence similarity 78, member A (Fam78a), mRNA [NM_175511]	NM_175511	241303	GO:0008150|GO:0003674|GO:0005575	Mm.250441	mm|2qB
A_51_P501583	-0.43071	-0.8209	0.356026	0	2.21106	5330426L24Rik	PREDICTED: Mus musculus RIKEN cDNA 5330426L24 gene (5330426L24Rik), misc RNA [XR_035439]	XR_035439	78285	GO:0008150|GO:0003674|GO:0005575	Mm.160080	mm|14qC2
A_52_P645855	-3.14482	-3.93272	0	0.19271	3.47292	Stbd1	Mus musculus starch binding domain 1 (Stbd1), mRNA [NM_175096]	NM_175096	52331	GO:0008150|GO:0003674|GO:0016020|GO:0005975|GO:0030246|GO:0016021|GO:0005575|GO:0003824	Mm.21965	mm|5qE2
A_52_P915194	-1.04706	-1.00201	0	0.407094	4.55564		Mus musculus adult male pituitary gland cDNA, RIKEN full-length enriched library, clone:5330420E05 product:unclassifiable, full insert sequence. [AK030494]	AK030494			Mm.228401	mm|XqF1
A_51_P489522	-0.448827	0	-0.31817	1.46002	5.66732	Ctla2b	Mus musculus cytotoxic T lymphocyte-associated protein 2 beta (Ctla2b), transcript variant 1, mRNA [NM_007797]	NM_007797	13025	GO:0010951|GO:0005515|GO:0004869|GO:0008234|GO:0005575	Mm.30144	mm|13qB2
A_52_P378791	0.294111	0.214027	0	-0.00190353	-1.65509	Rhobtb2	Mus musculus Rho-related BTB domain containing 2 (Rhobtb2), mRNA [NM_153514]	NM_153514	246710	GO:0005622|GO:0005515|GO:0008150|GO:0003674|GO:0000166|GO:0007264|GO:0005575|GO:0005525	Mm.394421	mm|14qD2
A_51_P196127	-0.543056	-0.633479	0	0.0982838	1.97743	Papss1	Mus musculus 3'-phosphoadenosine 5'-phosphosulfate synthase 1 (Papss1), mRNA [NM_011863]	NM_011863	23971	GO:0050428|GO:0016779|GO:0003824|GO:0005524|GO:0009336|GO:0016310|GO:0004020|GO:0000166|GO:0016301|GO:0000103|GO:0004781|GO:0016740|GO:0016772	Mm.244912	mm|3qG3
A_52_P1147868	0.496757	1.53	0	-0.00929785	-2.04072		Mus musculus adult male urinary bladder cDNA, RIKEN full-length enriched library, clone:9530052M20 product:unclassifiable, full insert sequence. [AK035470]	AK035470				mm|12qC3
A_51_P133870	0.869735	0.561653	0	-0.144923	-1.92396	Zfp219	Mus musculus zinc finger protein 219 (Zfp219), mRNA [NM_027248]	NM_027248	69890	GO:0008150|GO:0003674|GO:0005575	Mm.475652	mm|14qC2
A_52_P517959	0.542206	0.541508	-0.0436063	0	-2.16051	Ccdc138	Mus musculus 11 days embryo head cDNA, RIKEN full-length enriched library, clone:6230424H07 product:unclassifiable, full insert sequence. [AK018096]	AK018096	76138	GO:0008150|GO:0003674|GO:0005575	Mm.211744	mm|10qB4
A_51_P141949	-0.6446	-0.669996	0	0.247431	2.05953	B230120H23Rik	Mus musculus RIKEN cDNA B230120H23 gene (B230120H23Rik), transcript variant 1, mRNA [NM_023057]	NM_023057	65964	GO:0000287|GO:0005634|GO:0005524|GO:0046872|GO:0007243|GO:0007165|GO:0005737|GO:0007049|GO:0004672|GO:0000166|GO:0016301|GO:0004674|GO:0007010|GO:0006468|GO:0004709|GO:0016740	Mm.314618	mm|2qC3
A_51_P244531	-0.893271	-0.689948	0.115881	0	2.38201		RIKEN cDNA 6330403L08 gene Gene [Source:MGI Symbol;Acc:MGI:1917994] [ENSMUST00000100518]	AK147342			Mm.394573	mm|5qG2
A_51_P157472	-0.355995	0	-0.0486059	0.291084	2.16503	Rpia	Mus musculus ribose 5-phosphate isomerase (RPI) mRNA exons 1-6, complete cds. [L35034]	L35034	19895	GO:0005792|GO:0004751|GO:0019693|GO:0005529|GO:0005625|GO:0048029|GO:0016853|GO:0006098|GO:0009052	Mm.17905	mm|6qC1
A_52_P371021	-0.718437	-0.862017	0.0931249	0	2.35322	Bend7	Mus musculus BEN domain containing 7 (Bend7), transcript variant 1, mRNA [NM_178663]	NM_178663	209645	GO:0008150|GO:0003674|GO:0005575	Mm.149539	mm|2qA1
A_51_P144813	0.183631	0	-0.551466	-0.969307	4.63385	Cdkn2a	Mus musculus cyclin-dependent kinase inhibitor 2A (Cdkn2a), transcript variant 1, mRNA [NM_009877]	NM_009877	12578	GO:0033088|GO:0005515|GO:0010468|GO:0048103|GO:0014070|GO:0030308|GO:0003700|GO:0001652|GO:0045736|GO:0006364|GO:0009303|GO:0005634|GO:0000079|GO:0005737|GO:0031647|GO:0016301|GO:0051444|GO:0007050|GO:0055105|GO:0046822|GO:0045449|GO:0006355|GO:0060058|GO:0042493|GO:0007569|GO:0007568|GO:0005730|GO:0030889|GO:0006915|GO:0010243|GO:0045786|GO:0003677|GO:0006350|GO:0042326|GO:0016310|GO:0007049|GO:…	Mm.4733	mm|4qC4
A_51_P491916	-1.88777	-2.9828	0	0.439746	2.9946	Rassf6	Mus musculus Ras association (RalGDS/AF-6) domain family member 6 (Rassf6), mRNA [NM_028478]	NM_028478	73246	GO:0005515|GO:0008150|GO:0007165|GO:0003674|GO:0005575	Mm.30172	mm|5qE1
A_51_P517105	3.34725	3.58751	0	-0.422189	-3.21252	Aoah	Mus musculus acyloxyacyl hydrolase (Aoah), mRNA [NM_012054]	NM_012054	27052	GO:0006629|GO:0016787|GO:0050728|GO:0050528|GO:0016788|GO:0008653	Mm.314046	mm|13qA2
A_52_P3845	-2.85204	-1.14295	0	0.134648	2.64712	Rnf217	Mus musculus ring finger protein 217 (Rnf217), mRNA [NM_001146349]	NM_001146349	268291	GO:0008150|GO:0003674|GO:0005575	Mm.295212	mm|10qA4
A_52_P247185	-3.00224	-3.85207	0.326416	0	5.16449	Masp1	Mus musculus 13 days embryo male testis cDNA, RIKEN full-length enriched library, clone:6030458D19 product:mannan-binding lectin serine protease 1, full insert sequence. [AK031598]	AK031598	17174	GO:0004252|GO:0005509|GO:0005576|GO:0003824|GO:0005615|GO:0042803|GO:0046872|GO:0001867|GO:0016787|GO:0045087|GO:0006508|GO:0008236|GO:0008233|GO:0048306	Mm.1213	mm|16qB1
A_52_P513041	1.84726	2.37391	0	-0.321246	-4.9517	Fry	Mus musculus furry homolog (Drosophila) (Fry), mRNA [NM_172887]	NM_172887	320365	GO:0008150|GO:0003674|GO:0005575	Mm.216590	mm|5qG3
A_52_P257502	-0.113937	-1.5015	0	0.212012	6.43443	Igfbp4	Mus musculus insulin-like growth factor binding protein 4 (Igfbp4), mRNA [NM_010517]	NM_010517	16010	GO:0019838|GO:0005576|GO:0005615|GO:0001558|GO:0005520	Mm.233799	mm|11qD
A_52_P355365	1.97589	0.662695	0	-0.160849	-3.76482	Actr3b	Mus musculus ARP3 actin-related protein 3 homolog B (yeast) (Actr3b), mRNA [NM_001004365]	NM_001004365	242894	GO:0005515|GO:0008150|GO:0003674|GO:0005737|GO:0030833|GO:0000166|GO:0003779|GO:0042995|GO:0005575|GO:0005856|GO:0005524	Mm.150319	mm|5qA3
A_51_P411926	-2.90384	-3.85126	0	0.196555	3.69954	Bmp8b	Mus musculus bone morphogenetic protein 8b (Bmp8b), mRNA [NM_007559]	NM_007559	12164	GO:0001503|GO:0051216|GO:0007275|GO:0007179|GO:0005576|GO:0007283|GO:0040007|GO:0008083|GO:0005615|GO:0005125|GO:0030154	Mm.439764	mm|4qD2.2
A_52_P316857	-0.0473256	0	7.5309	-0.0108671	2.89102	B230209E15Rik	PREDICTED: Mus musculus RIKEN cDNA B230209E15 gene (B230209E15Rik), mRNA [XM_489182]	XM_489182	319752	GO:0008150|GO:0003674|GO:0005575	Mm.333898	mm|7qC
A_52_P318438	-0.784409	-0.839965	0	0.535195	2.46842	Nab1	Mus musculus Ngfi-A binding protein 1 (Nab1), mRNA [NM_008667]	NM_008667	17936	GO:0016564|GO:0014037|GO:0001958|GO:0042552|GO:0030528|GO:0045682|GO:0016481|GO:0005634|GO:0045449|GO:0006350	Mm.25903	mm|1qC1.1
A_52_P544149	1.07709	0.784255	-0.193906	0	-2.54912
A_52_P513439	-0.260071	-0.205615	0.179698	0	1.88353	Arfgef1	Mus musculus ADP-ribosylation factor guanine nucleotide-exchange factor 1(brefeldin A-inhibited) (Arfgef1), mRNA [NM_001102430]	NM_001102430	211673	GO:0008150|GO:0003674|GO:0005575	Mm.229141	mm|1qA2
A_52_P64716	0.35443	0.828966	0	-0.392086	-3.05573	Clip4	Mus musculus CAP-GLY domain containing linker protein family, member 4 (Clip4), transcript variant 1, mRNA [NM_030179]	NM_030179	78785	GO:0008150|GO:0003674|GO:0005575	Mm.196382	mm|17qE1.3
A_51_P131480	-1.12644	-0.0101151	0.00240564	0	3.73143	Rptor	Mus musculus adult male testis cDNA, RIKEN full-length enriched library, clone:4932417H02 product:hypothetical ARM repeat structure containing protein, full insert sequence. [AK016530]	AK016530	74370	GO:0042325|GO:0031931|GO:0019901|GO:0001938|GO:0005488|GO:0043025|GO:0030425	Mm.209933	mm|11qE2
A_52_P211223	0.475861	0.478189	0	-0.174479	-2.41502	Cdca2	Mus musculus cell division cycle associated 2 (Cdca2), transcript variant 2, mRNA [NM_175384]	NM_175384	108912	GO:0008150|GO:0003674|GO:0007067|GO:0007049|GO:0005634|GO:0005575|GO:0051301	Mm.33831	mm|14qD1
A_51_P431785	5.52462	2.12089	-0.10863	0	-2.19129	Myom2	Mus musculus myomesin 2 (Myom2), mRNA [NM_008664]	NM_008664	17930	GO:0006936|GO:0005200|GO:0005856	Mm.272115	mm|8qA1.1
A_51_P269084	0.639713	1.20849	-0.0583096	0	-1.81191	Chchd10	Mus musculus coiled-coil-helix-coiled-coil-helix domain containing 10 (Chchd10), mRNA [NM_175329]	NM_175329	103172	GO:0005739|GO:0008150|GO:0003674	Mm.333849	mm|10qC1
A_52_P715292	-1.01461	0.0749054	0	-0.159853	4.02298		Mus musculus adult male diencephalon cDNA, RIKEN full-length enriched library, clone:9330185F22 product:unclassifiable, full insert sequence. [AK034384]	AK034384				mm|1qA4
A_51_P295594	2.15311	2.23178	0	-2.03078	-8.5827	Ooep	Mus musculus oocyte expressed protein homolog (dog) (Ooep), mRNA [NM_026480]	NM_026480	67968	GO:0005515|GO:0007566|GO:0003723|GO:0035088|GO:0045177|GO:0001701|GO:0043623|GO:0009566|GO:0009880|GO:0043234|GO:0005737|GO:0006468|GO:0005938	Mm.26883	mm|9qE1
A_51_P189151	-0.573813	-0.612879	0.167389	0	2.4954	Kbtbd2	Mus musculus 18 days pregnant adult female placenta and extra embryonic tissue cDNA, RIKEN full-length enriched library, clone:3830432E14 product:hypothetical BTB/POZ domain containing protein, full insert sequence. [AK028396]	AK028396	210973	GO:0008150|GO:0003674|GO:0005575	Mm.57295	mm|6qB3
A_51_P392894	1.65636	1.32256	0	-0.143219	-4.47643	Ildr1	Mus musculus immunoglobulin-like domain containing receptor 1 (Ildr1), mRNA [NM_134109]	NM_134109	106347	GO:0008150|GO:0007165|GO:0003674|GO:0016020|GO:0005886|GO:0004872|GO:0016021|GO:0005575	Mm.17807	mm|16qB3
A_51_P230904	-1.50131	-1.7905	0	0.364778	1.99614	Copz2	Mus musculus coatomer protein complex, subunit zeta 2 (Copz2), mRNA [NM_019877]	NM_019877	56358	GO:0008150|GO:0003674|GO:0030126|GO:0005737|GO:0005794|GO:0030137|GO:0016020|GO:0006810|GO:0031410|GO:0016192|GO:0015031	Mm.22144	mm|11qD
A_51_P401024	2.29335	3.94702	0	-0.710271	-4.3474	Lrrc34	Mus musculus leucine rich repeat containing 34 (Lrrc34), mRNA [NM_027941]	NM_027941	71827	GO:0008150|GO:0003674|GO:0005575	Mm.45373	mm|3qA3
A_52_P495553	1.93085	1.10794	0	-0.0525303	-5.46364	Zbtb10	Mus musculus zinc finger and BTB domain containing 10 (Zbtb10), mRNA [NM_177660]	NM_177660	229055	GO:0005575|GO:0000122|GO:0003677	Mm.103262	mm|3qA1
A_51_P153565	-0.47038	-0.808762	0	0.971978	2.80028	Il18	Mus musculus interleukin 18 (Il18), mRNA [NM_008360]	NM_008360	16173	GO:0008625|GO:0032729|GO:0001666|GO:0042231|GO:0005576|GO:0030431|GO:0042088|GO:0001525|GO:0005125|GO:0005615|GO:0030155|GO:0042104|GO:0006955|GO:0043525|GO:0042095	Mm.1410	mm|9qA5.3
A_52_P281924	-1.88471	-2.52633	0	0.189519	3.74918	Vamp5	Mus musculus vesicle-associated membrane protein 5 (Vamp5), transcript variant 1, mRNA [NM_016872]	NM_016872	53620	GO:0005802|GO:0007517|GO:0005794|GO:0016020|GO:0005886|GO:0007519|GO:0005887|GO:0007275|GO:0016021|GO:0016192|GO:0030154	Mm.440321	mm|6qC1
A_52_P316933	-0.157211	-0.406748	0	0.192739	1.90623	Sh3bgrl2	Mus musculus SH3 domain binding glutamic acid-rich protein like 2 (Sh3bgrl2), mRNA [NM_172507]	NM_172507	212531	GO:0008150|GO:0003674|GO:0017124|GO:0005634|GO:0005575	Mm.479969	mm|9qE2
A_52_P515094	-2.59971	-3.86518	0.0541825	0	6.97673	Tmem176a	Mus musculus transmembrane protein 176A (Tmem176a), transcript variant 1, mRNA [NM_025326]	NM_025326	66058	GO:0008150|GO:0003674|GO:0016020|GO:0016021|GO:0005575	Mm.27061	mm|6qB2.3
A_51_P320022	-4.1519	-1.76058	0	0.0251493	2.2496	Atp10a	Mus musculus ATPase, class V, type 10A (Atp10a), mRNA [NM_009728]	NM_009728	11982	GO:0000287|GO:0006200|GO:0003824|GO:0055085|GO:0005524|GO:0046872|GO:0015662|GO:0006754|GO:0034220|GO:0000166|GO:0015914|GO:0016020|GO:0016787|GO:0004012|GO:0008152|GO:0016820|GO:0016021	Mm.135129	mm|7qC
A_52_P414464	-1.87562	-2.51594	0	0.259361	2.82664	Rcan2	Mus musculus regulator of calcineurin 2 (Rcan2), transcript variant 1, mRNA [NM_207649]	NM_207649	53901	GO:0019722	Mm.251242	mm|17qB3
A_52_P113817	-0.327302	-0.22738	0	0.0923774	1.80642	Agxt2	Mus musculus alanine-glyoxylate aminotransferase 2 (Agxt2), nuclear gene encoding mitochondrial protein, mRNA [NM_001031851]	NM_001031851	268782	GO:0005739|GO:0008150|GO:0003674|GO:0005575	Mm.10516	mm|15qA1
A_51_P359153	-1.1187	-1.10654	0	0.333826	2.34626		Mus musculus 16 days neonate thymus cDNA, RIKEN full-length enriched library, clone:A130076H01 product:unclassifiable, full insert sequence. [AK038077]	AK038077			Mm.240329	mm|15qA1
A_51_P267338	-0.506056	0	-0.0259151	0.111876	2.49142	Erbb2ip	Mus musculus Erbb2 interacting protein (Erbb2ip), transcript variant 1, mRNA [NM_001005868]	NM_001005868	59079	GO:0005515|GO:0016323|GO:0030054|GO:0006605	Mm.277354	mm|13qD1
A_52_P651998	-0.677675	-1.29363	0	0.335788	2.18523	Minpp1	Mus musculus 8 days embryo whole body cDNA, RIKEN full-length enriched library, clone:5730414A19 product:multiple inositol polyphosphate histidine phosphatase 1, full insert sequence. [AK017558]	AK017558	17330	GO:0016787|GO:0016020|GO:0005886|GO:0005783|GO:0030351|GO:0016311|GO:0030352|GO:0004446|GO:0003993	Mm.443558	mm|19qC1
A_51_P114472	2.20336	-0.33138	0	0.0221367	-2.13087	Fbxo2	Mus musculus F-box protein 2 (Fbxo2), mRNA [NM_176848]	NM_176848	230904	GO:0005515|GO:0006511|GO:0008285|GO:0005575|GO:0030433|GO:0005829|GO:0030163|GO:0001540|GO:0001948|GO:0043197|GO:0006516|GO:0030246|GO:0031396	Mm.262287	mm|4qE2
A_52_P174872	-0.419555	-0.679995	0	0.117558	4.24994	C030015A19Rik	Mus musculus 10 days neonate skin cDNA, RIKEN full-length enriched library, clone:4732459B18 product:unclassifiable, full insert sequence. [AK028820]	AK028820	77418	GO:0008150|GO:0003674|GO:0005575		mm|6qD1
A_52_P472465	-2.3133	0.148452	-0.52362	0	1.99381	Dclre1c	Mus musculus DNA cross-link repair 1C, PSO2 homolog (S. cerevisiae) (Dclre1c), transcript variant 2, mRNA [NM_175683]	NM_175683	227525	GO:0051276|GO:0008409|GO:0005634|GO:0006310|GO:0006974|GO:0006302|GO:0004518|GO:0004527|GO:0004519|GO:0006281|GO:0000723|GO:0016787|GO:0010212|GO:0030183|GO:0000014	Mm.23483	mm|2qA1
A_51_P285446	0.617981	0.369432	0	-0.133279	-2.32848	Lig1	Mus musculus ligase I, DNA, ATP-dependent (Lig1), transcript variant 2, mRNA [NM_010715]	NM_010715	16881	GO:0016874|GO:0003909|GO:0005634|GO:0006310|GO:0003910|GO:0003677|GO:0005524|GO:0006974|GO:0046872|GO:0006260|GO:0007049|GO:0006281|GO:0000166|GO:0051301	Mm.288179	mm|7qA1
A_52_P578840	-0.146314	-0.648622	0.183867	0	2.45775	Pigb	Mus musculus phosphatidylinositol glycan anchor biosynthesis, class B (Pigb), mRNA [NM_018889]	NM_018889	55981	GO:0003674|GO:0016020|GO:0016757|GO:0005783|GO:0005789|GO:0031227|GO:0016021|GO:0016740|GO:0006506|GO:0006505	Mm.139905	mm|9qD
A_51_P111532	0.870372	0.94021	0	-0.246706	-2.28299	Ubash3a	Mus musculus ubiquitin associated and SH3 domain containing, A (Ubash3a), mRNA [NM_177823]	NM_177823	328795	GO:0001817|GO:0050860	Mm.387930	mm|17qA3.3
A_52_P622225	-0.931412	-1.05082	0.0280881	0	2.71042	Zmynd12	Mus musculus zinc finger, MYND domain containing 12 (Zmynd12), mRNA [NM_001014900]	NM_001014900	332934	GO:0008150|GO:0003674|GO:0005575|GO:0046872	Mm.388911	mm|4qD2.1
A_52_P49453	2.38301	2.32273	0	-0.232978	-6.8587		Q33559_LEITA (Q33559) MURF1 protein (Fragment), partial (5%) [TC1614884]					mm|14qE2.2
A_52_P280448	1.18484	0.870782	0	-0.216681	-5.46264							mm|14qD3
A_51_P169087	1.00987	0.148282	0	-0.244859	-2.68786	Gls2	Mus musculus glutaminase 2 (liver, mitochondrial) (Gls2), nuclear gene encoding mitochondrial protein, mRNA [NM_001033264]	NM_001033264	216456	GO:0005739|GO:0008150|GO:0003674|GO:0016787|GO:0004359|GO:0006541	Mm.30102	mm|10qD3
A_51_P494241	0	-0.000114	-0.167425	0.960478	3.99405	Bcl2a1b	Mus musculus B-cell leukemia/lymphoma 2 related protein A1b (Bcl2a1b), mRNA [NM_007534]	NM_007534	12045	GO:0008150|GO:0003674|GO:0005575	Mm.479217	mm|9qE3.1
A_51_P292754	-0.830631	-0.669516	0	0.0311632	2.6033	Yaf2	Mus musculus YY1 associated factor 2 (Yaf2), transcript variant 1, mRNA [NM_024189]	NM_024189	67057	GO:0005622|GO:0005515|GO:0008150|GO:0008270|GO:0005634|GO:0046872|GO:0045449|GO:0006350	Mm.4714	mm|15qE3
A_52_P362111	-0.335611	-0.478971	0.0361195	0	2.27205	Fam3c	Mus musculus family with sequence similarity 3, member C (Fam3c), mRNA [NM_138587]	NM_138587	27999	GO:0008150|GO:0003674|GO:0005576|GO:0005575	Mm.479175	mm|6qA3.1
A_51_P246001	-3.0435	-1.95843	0	0.154858	3.52915	Cpe	Mus musculus carboxypeptidase E (Cpe), mRNA [NM_013494]	NM_013494	12876	GO:0005794|GO:0005624|GO:0005576|GO:0005625|GO:0005615|GO:0046872|GO:0051605|GO:0016787|GO:0004180|GO:0006508|GO:0030070|GO:0008233|GO:0008270|GO:0030141|GO:0008237|GO:0050897|GO:0004181|GO:0006518	Mm.31395	mm|8qB3.1
A_51_P485400	3.47954	2.68496	-2.24842	-1.88062	0	Gtsf1	Mus musculus gametocyte specific factor 1 (Gtsf1), mRNA [NM_028797]	NM_028797	74174	GO:0005737|GO:0046872	Mm.325325	mm|15qF3
A_51_P189704	-1.83119	0.0769615	-0.171111	0	1.85786	Ankrd61	Mus musculus ankyrin repeat domain 61 (Ankrd61), mRNA [NM_025732]	NM_025732	66729	GO:0008150|GO:0003674|GO:0005575|GO:0003677	Mm.439817	mm|5qG2
A_51_P426754	-2.71109	-2.16559	0.0157347	0	4.11396	Anxa5	Mus musculus annexin A5 (Anxa5), mRNA [NM_009673]	NM_009673	11747	GO:0005515|GO:0030971|GO:0010033|GO:0043065|GO:0043499|GO:0005886|GO:0005509|GO:0042995|GO:0005544|GO:0042383|GO:0050819|GO:0005737|GO:0014704|GO:0007596|GO:0051260	Mm.1620	mm|3qB
A_52_P14453	-1.38611	-1.89859	0	0.56554	4.95927	Atxn1	Mus musculus ataxin 1 (Atxn1), mRNA [NM_009124]	NM_009124	20238	GO:0005515|GO:0008344|GO:0003723|GO:0060079|GO:0005634|GO:0016363|GO:0042326|GO:0005737|GO:0043569|GO:0005488|GO:0008542|GO:0045944|GO:0042405	Mm.476983	mm|13qA5
A_51_P381069	2.10354	3.36535	0	-1.3345	-4.32683	Chrna9	Mus musculus cholinergic receptor, nicotinic, alpha polypeptide 9 (Chrna9), mRNA [NM_001081104]	NM_001081104	231252	GO:0005515|GO:0007165|GO:0042472|GO:0034220|GO:0016020|GO:0050910|GO:0004872|GO:0016021|GO:0007204|GO:0006812|GO:0005892|GO:0004889	Mm.140015	mm|5qC3.1
A_52_P534870	-5.04821	-5.23997	0	0.512411	1.77847	Bcl2	Mus musculus B-cell leukemia/lymphoma 2 (Bcl2), transcript variant 1, mRNA [NM_009741]	NM_009741	12043	GO:0010468|GO:0005515|GO:0001656|GO:0001657|GO:0008219|GO:0030308|GO:0001658|GO:0030307|GO:0010523|GO:0006800|GO:0007409|GO:0009791|GO:0006808|GO:0031069|GO:0005622|GO:0016337|GO:0018105|GO:0018107|GO:0014031|GO:0009887|GO:0002360|GO:0001662|GO:0002520|GO:0002326|GO:0010332|GO:0006979|GO:0002260|GO:0000209|GO:0002320|GO:0005792|GO:0031965|GO:0030336|GO:0010559|GO:0019903|GO:0007569|GO:0009636|GO:…	Mm.257460	mm|1qE2.1
A_51_P160713	-0.0256946	0.0569804	-0.00769043	0	13.7625	Alb	Mus musculus albumin (Alb), mRNA [NM_009654]	NM_009654	11657	GO:0005504|GO:0043498|GO:0006950|GO:0005576|GO:0005615|GO:0046872|GO:0005604|GO:0008289|GO:0005737|GO:0008144|GO:0006810|GO:0008270|GO:0046010	Mm.16773	mm|5qE1
A_52_P211956	-2.00232	-3.56053	1.89594	1.95714	0	Ms4a4d	Mus musculus membrane-spanning 4-domains, subfamily A, member 4D (Ms4a4d), mRNA [NM_025658]	NM_025658	66607	GO:0008150|GO:0007165|GO:0003674|GO:0016020|GO:0004872|GO:0016021|GO:0005575	Mm.441056	mm|19qA
A_51_P211793	2.72954	0.752623	-0.0574684	0	-3.66246	Rlbp1	Mus musculus retinaldehyde binding protein 1 (Rlbp1), transcript variant 1, mRNA [NM_020599]	NM_020599	19771	GO:0005622|GO:0005502|GO:0005215|GO:0005737|GO:0006810|GO:0019841|GO:0007601|GO:0050896	Mm.41653	mm|7qD3
A_51_P286131	-1.65935	-3.89873	0	1.03901	4.65595	D730039F16Rik	Mus musculus RIKEN cDNA D730039F16 gene (D730039F16Rik), mRNA [NM_030021]	NM_030021	77996	GO:0008150|GO:0003674|GO:0005575	Mm.215255	mm|2qB
A_51_P278334	-3.06906	0	0.124949	-0.540175	3.12832	Vldlr	Mus musculus very low density lipoprotein receptor (Vldlr), transcript variant 1, mRNA [NM_013703]	NM_013703	22359	GO:0005515|GO:0006629|GO:0048471|GO:0009986|GO:0005509|GO:0071456|GO:0045177|GO:0005624|GO:0005634|GO:0005615|GO:0006897|GO:0034361|GO:0007165|GO:0005905|GO:0016020|GO:0045860|GO:0006869|GO:0006810|GO:0004872|GO:0016021|GO:0008202|GO:0008203	Mm.4141	mm|19qC1
A_52_P214927	0.887606	1.39966	0	-0.0926571	-2.59711		zinc finger, MYND-type containing 8 Gene [Source:MGI (curated);Acc:MGI:1918025] [ENSMUST00000109262]	BC063267			Mm.393102	mm|2qH3
A_52_P530121	-0.290117	-0.230259	0.217612	0	2.14175	D430042O09Rik	Mus musculus RIKEN cDNA D430042O09 gene (D430042O09Rik), mRNA [NM_001081022]	NM_001081022	233865	GO:0008150|GO:0003674|GO:0005575	Mm.274389	mm|7qF3
A_52_P39756	-0.499539	-0.375203	0.248521	0	2.7903	Rap1gap2	Mus musculus RAP1 GTPase activating protein 2 (Rap1gap2), mRNA [NM_001015046]	NM_001015046	380711	GO:0005622|GO:0051056|GO:0008150|GO:0003674|GO:0050790|GO:0005737|GO:0005575|GO:0005096	Mm.425690	mm|11qB5
A_51_P215849	2.08736	1.15343	0	-1.8417	-3.53568	Il17b	Mus musculus interleukin 17B (Il17b), mRNA [NM_019508]	NM_019508	56069	GO:0006954|GO:0030593|GO:0005102|GO:0005576|GO:0005615|GO:0005125	Mm.59313	mm|18qE1
A_51_P156274	-2.08242	-1.31837	0	0.0778351	2.61303	Ltbr	Mus musculus lymphotoxin B receptor (Ltbr), mRNA [NM_010736]	NM_010736	17000	GO:0005515|GO:0007165|GO:0016020|GO:0006915|GO:0004872|GO:0016021|GO:0048535	Mm.3122	mm|6qF3
A_52_P195955	0.975603	0.891377	-0.256681	0	-4.88736	Macrod2	Mus musculus MACRO domain containing 2 (Macrod2), transcript variant 2, mRNA [NM_028387]	NM_028387	72899	GO:0008150|GO:0003674|GO:0005575	Mm.229466	mm|2qF3
A_52_P42231	-0.419682	0.106112	-0.259459	0	2.35685	Nol3	Mus musculus nucleolar protein 3 (apoptosis repressor with CARD domain) (Nol3), mRNA [NM_030152]	NM_030152	78688	GO:0008380|GO:0006397|GO:0005739|GO:0005622|GO:0005515|GO:0016528|GO:0042981|GO:0005634	Mm.475715	mm|8qD3
A_51_P227826	0	-1.13094	-0.0782948	0.252245	2.95867	Vamp8	Mus musculus vesicle-associated membrane protein 8 (Vamp8), mRNA [NM_016794]	NM_016794	22320	GO:0005739|GO:0005515|GO:0006461|GO:0016020|GO:0006944|GO:0031201|GO:0016021|GO:0016192|GO:0005769	Mm.1838	mm|6qC1
A_51_P371355	3.23539	2.76357	-0.33579	0	-3.63652	Nlrp14	Mus musculus NLR family, pyrin domain containing 14 (Nlrp14), mRNA [NM_001002894]	NM_001002894	76858	GO:0008150|GO:0003674|GO:0000166|GO:0007275|GO:0007283|GO:0005575|GO:0005524|GO:0030154	Mm.35644	mm|7qE3
A_51_P314669	-0.517848	-1.41833	0	0.585744	2.4285	Pnliprp2	Mus musculus pancreatic lipase-related protein 2 (Pnliprp2), mRNA [NM_011128]	NM_011128	18947	GO:0006629|GO:0004806|GO:0007586|GO:0005576|GO:0004620|GO:0019376|GO:0003824|GO:0047714|GO:0005615|GO:0016298|GO:0016042|GO:0006968|GO:0042589|GO:0016787	Mm.212333	mm|19qD2
A_51_P261999	1.42362	1.30988	0	-0.0155993	-3.11284	2410075B13Rik	Mus musculus RIKEN cDNA 2410075B13 gene (2410075B13Rik), transcript variant 2, mRNA [NM_001163518]	NM_001163518	223648	GO:0008150|GO:0003674|GO:0005575	Mm.17610	mm|15qD3
A_51_P221762	3.30008	2.53576	0	-0.0260081	-3.89718	Epha4	Mus musculus Eph receptor A4 (Epha4), mRNA [NM_007936]	NM_007936	13838	GO:0005515|GO:0031594|GO:0005524|GO:0007165|GO:0004672|GO:0005003|GO:0046875|GO:0016020|GO:0000166|GO:0016301|GO:0005887|GO:0007411|GO:0007628|GO:0004872|GO:0006468|GO:0016021|GO:0004713|GO:0004714|GO:0007169|GO:0016740	Mm.400747	mm|1qC4
A_52_P673421	-0.653933	0	-0.211021	0.0886874	2.23165	Reep3	Mus musculus receptor accessory protein 3 (Reep3), mRNA [NM_178606]	NM_178606	28193	GO:0008150|GO:0003674|GO:0016020|GO:0016021|GO:0005575	Mm.41272	mm|10qB5.1
A_51_P281013	-0.0231676	-0.255168	0	0.126188	1.99201	0610007L01Rik	Mus musculus RIKEN cDNA 0610007L01 gene (0610007L01Rik), mRNA [NM_001081394]	NM_001081394	71667	GO:0008150|GO:0003674|GO:0016020|GO:0016021|GO:0005575	Mm.258508	mm|5qG1.3
A_51_P487918	2.6638	2.99833	0	-1.40011	-3.19395	Rinl	Mus musculus Ras and Rab interactor-like (Rinl), mRNA [NM_177158]	NM_177158	320435	GO:0008150|GO:0003674|GO:0050790|GO:0005575|GO:0005096	Mm.74632	mm|7qA3
A_51_P396119	-0.0518127	0	-0.0488803	1.14837	3.09111	Ttll5	Mus musculus 16 days embryo head cDNA, RIKEN full-length enriched library, clone:C130025O19 product:unclassifiable, full insert sequence. [AK047973]	AK047973	320244	GO:0008150|GO:0005929|GO:0003674|GO:0005737|GO:0004835|GO:0016874|GO:0005634|GO:0042995|GO:0005575|GO:0005856|GO:0006464|GO:0006350	Mm.132172	mm|12qD2
A_52_P510821	0.857062	1.83238	0	-0.860236	-3.44342		Putative uncharacterized protein Fragment [Source:UniProtKB/TrEMBL;Acc:Q8CBI6] [ENSMUST00000094936]	BC096464			Mm.68286	mm|5qB1
A_51_P138060	-1.26445	-0.773638	0.0291958	0	1.95147	Rnf13	Mus musculus ring finger protein 13 (Rnf13), transcript variant 2, mRNA [NM_011883]	NM_011883	24017	GO:0005515|GO:0008270|GO:0005634|GO:0046872	Mm.274360	mm|3qD
A_52_P581100	1.11762	0.351657	-0.431351	0	-2.56603	1700029I01Rik	Mus musculus RIKEN cDNA 1700029I01 gene (1700029I01Rik), mRNA [NM_027285]	NM_027285	70005		Mm.458096	mm|4qE1
A_52_P369769	-0.776264	-1.53323	0	0.594608	3.23692	Nrg1	Mus musculus neuregulin 1 (Nrg1), mRNA [NM_178591]	NM_178591	211323	GO:0005886|GO:0045202|GO:0046579|GO:0043624|GO:0007507|GO:0005737|GO:0007219|GO:0015758|GO:0000165|GO:0045860|GO:0016481|GO:0051155|GO:0007626|GO:0055007|GO:0043125|GO:0003712|GO:0048663|GO:0045213|GO:0007416|GO:0007399|GO:0005176|GO:0000902|GO:0007517|GO:0016477|GO:0005887|GO:0007422|GO:0010001|GO:0045595	Mm.153432	mm|8qA3
A_52_P504268	0.849767	0.196918	0	-0.0337544	-6.69611	B3galnt1	Mus musculus UDP-GalNAc:betaGlcNAc beta 1,3-galactosaminyltransferase, polypeptide 1 (B3galnt1), mRNA [NM_020026]	NM_020026	26879	GO:0009312|GO:0005794|GO:0016020|GO:0016757|GO:0008499|GO:0006486|GO:0016021|GO:0047273|GO:0008378|GO:0016740	Mm.153710	mm|3qE1
A_51_P382093	-0.676248	-0.626322	0.0814874	0	2.30283	Sned1	Mus musculus 15 days embryo head cDNA, RIKEN full-length enriched library, clone:D930019E21 product:hypothetical Extracellular domain in nidogen containing protein, full insert sequence. [AK086298]	AK086298	208777	GO:0008150|GO:0003674|GO:0007160|GO:0005509|GO:0005575	Mm.271897	mm|1qD
A_51_P288193	-0.427033	-0.584611	0	0.0133162	2.31467	Btg1	Mus musculus B-cell translocation gene 1, anti-proliferative (Btg1), mRNA [NM_007569]	NM_007569	12226	GO:0005515|GO:0005737|GO:0008285|GO:0045663|GO:0006479|GO:0005634|GO:0043085	Mm.23811	mm|10qC3
A_51_P226922	0.755384	0.413158	-0.493336	0	-3.79557	Pcsk1n	Mus musculus proprotein convertase subtilisin/kexin type 1 inhibitor (Pcsk1n), mRNA [NM_013892]	NM_013892	30052	GO:0010951|GO:0005802|GO:0005794|GO:0016486|GO:0004866|GO:0007218|GO:0004867|GO:0009409|GO:0005576|GO:0030141|GO:0005615|GO:0002021	Mm.4881	mm|XqA1.1
A_51_P224517	0.715796	0.74219	0	-0.186205	-2.3298	Phf17	Mus musculus PHD finger protein 17 (Phf17), transcript variant 1, mRNA [NM_172303]	NM_172303	269424	GO:0005515|GO:0008150|GO:0003674|GO:0005737|GO:0006915|GO:0008270|GO:0005634|GO:0005575|GO:0046872|GO:0045449|GO:0006350	Mm.286285	mm|3qB
A_51_P463765	-3.77597	-3.61674	0	0.387889	2.37308	Timp3	Mus musculus tissue inhibitor of metalloproteinase 3 (Timp3), mRNA [NM_011595]	NM_011595	21859	GO:0010951|GO:0005515|GO:0004857|GO:0050790|GO:0005737|GO:0008191|GO:0005578|GO:0005576|GO:0046872|GO:0045861|GO:0005604	Mm.4871	mm|10qC1
A_52_P26106	-0.345316	0.419291	0	-0.0593421	2.25796	Impg2	Mus musculus interphotoreceptor matrix proteoglycan 2 (Impg2), mRNA [NM_174876]	NM_174876	224224	GO:0008150|GO:0007165|GO:0016020|GO:0005540|GO:0005578|GO:0004872|GO:0016021|GO:0008201	Mm.151998	mm|16qC1.1
A_51_P415395	2.05754	0.922243	0	-0.377806	-3.64042	C2cd4b	Mus musculus C2 calcium-dependent domain containing 4B (C2cd4b), mRNA [NM_001081314]	NM_001081314	75697	GO:0008150|GO:0003674|GO:0005575	Mm.105353	mm|9qC
A_52_P205508	0.808673	0.562695	0	-0.109121	-3.44142	Gm13152	Mus musculus predicted gene 13152 (Gm13152), mRNA [NM_001039209]	NM_001039209	195531	GO:0008150|GO:0003674|GO:0005575|GO:0046872	Mm.441475	mm|4qE1
A_51_P237754	-1.82163	-1.08445	0	0.521061	2.41213	H2-T23	Mus musculus histocompatibility 2, T region locus 23 (H2-T23), mRNA [NM_010398]	NM_010398	15040	GO:0001916|GO:0002489	Mm.439648	mm|17qB1
A_51_P225186	-0.245402	-0.84256	0	0.663245	5.76111	Calcrl	Mus musculus calcitonin receptor-like (Calcrl), mRNA [NM_018782]	NM_018782	54598	GO:0004948|GO:0008284|GO:0005886|GO:0004930|GO:0048661|GO:0007507|GO:0007165|GO:0006937|GO:0016020|GO:0007186|GO:0050728|GO:0004872|GO:0016021|GO:0004871|GO:0007189|GO:0001635|GO:0007166|GO:0004888	Mm.75467	mm|2qD
A_52_P139629	1.85051	2.04465	0	-0.0627646	-2.33572	Pfn4	Mus musculus profilin family, member 4 (Pfn4), mRNA [NM_028376]	NM_028376	382562	GO:0008150|GO:0003674|GO:0005737|GO:0030036|GO:0007010|GO:0003779|GO:0005575|GO:0015629|GO:0005856	Mm.251575	mm|12qA1.1
A_51_P455906	-0.218845	-1.09875	0	0.126487	2.69832	Pold4	Mus musculus polymerase (DNA-directed), delta 4 (Pold4), mRNA [NM_027196]	NM_027196	69745	GO:0006260|GO:0006261|GO:0003674|GO:0001938|GO:0003887|GO:0016779|GO:0005634|GO:0016740	Mm.32518	mm|19qA
A_51_P382152	-1.17091	-2.42238	0	0.256522	4.82512	Procr	Mus musculus protein C receptor, endothelial (Procr), mRNA [NM_011171]	NM_011171	19124	GO:0007165|GO:0050819|GO:0006955|GO:0005813|GO:0016020|GO:0019882|GO:0007596|GO:0004872|GO:0016021|GO:0008022	Mm.3243	mm|2qH1
A_52_P513177	-0.100949	0	-0.075443	0.585574	2.39056	Sla	Mus musculus src-like adaptor (Sla), transcript variant 1, mRNA [NM_001029841]	NM_001029841	20491	GO:0005515|GO:0005737|GO:0005768	Mm.7601	mm|15qD2
A_51_P358423	-2.31054	0.0639009	0	-0.233026	1.91085	Usp53	Mus musculus ubiquitin specific peptidase 53, mRNA (cDNA clone IMAGE:4236151), partial cds. [BC022221]	BC022221	99526	GO:0008150|GO:0006511|GO:0003674|GO:0005575|GO:0004221	Mm.219684	mm|3qG1
A_52_P282058	-1.09228	-1.14825	0	0.0676832	7.65587	Col8a1	Mus musculus collagen, type VIII, alpha 1 (Col8a1), mRNA [NM_007739]	NM_007739	12837	GO:0010811|GO:0005578|GO:0005576|GO:0048593|GO:0001525|GO:0007155|GO:0050673|GO:0005604	Mm.480029	mm|16qC1.1
A_52_P260105	-1.01613	-0.959803	0.565357	0	4.51903	Man1a	Mus musculus mannosidase 1, alpha (Man1a), mRNA [NM_008548]	NM_008548	17155	GO:0005794|GO:0016787|GO:0016020|GO:0000139|GO:0016798|GO:0008152|GO:0005509|GO:0004571|GO:0016021|GO:0046872	Mm.117294	mm|10qB3
A_52_P106259	-3.46123	-2.14419	0.555092	0	3.59094	Egfr	Mus musculus epidermal growth factor receptor (Egfr), transcript variant 1, mRNA [NM_207655]	NM_207655	13649	GO:0005515|GO:0050730|GO:0042698|GO:0060571|GO:0006412|GO:0007243|GO:0005622|GO:0005006|GO:0021795|GO:0046777|GO:0007173|GO:0000166|GO:0016301|GO:0042127|GO:0001942|GO:0050679|GO:0048408|GO:0051968|GO:0001892|GO:0048546|GO:0051592|GO:0008544|GO:0045930|GO:0004888|GO:0008284|GO:0005886|GO:0005634|GO:0030139|GO:0048143|GO:0016323|GO:0000186|GO:0016324|GO:0004872|GO:0004871|GO:0007435|GO:0043066|GO:…	Mm.8534	mm|11qA2
A_52_P476086	3.37837	4.86841	0	-0.838352	-2.78942	Nxf3	Mus musculus nuclear RNA export factor 3 (Nxf3), mRNA [NM_001024141]	NM_001024141	245610	GO:0005515|GO:0005737|GO:0016973|GO:0003729	Mm.336244	mm|XqF1
A_52_P663757	1.29553	1.55872	-0.780848	0	-3.61755	Tnik	Mus musculus TRAF2 and NCK interacting kinase (Tnik), transcript variant 1, mRNA [NM_026910]	NM_026910	665113	GO:0048471|GO:0005634|GO:0005524|GO:0003674|GO:0008150|GO:0050790|GO:0005083|GO:0005737|GO:0004672|GO:0000166|GO:0004674|GO:0016301|GO:0006468|GO:0055037|GO:0016055|GO:0016740	Mm.126193	mm|3qA3
A_51_P281089	-2.32802	-3.2731	0	0.168196	3.25019	S100a6	Mus musculus S100 calcium binding protein A6 (calcyclin) (S100a6), mRNA [NM_011313]	NM_011313	20200	GO:0005515|GO:0005737|GO:0016020|GO:0005886|GO:0015075|GO:0005509|GO:0008270|GO:0005634|GO:0046872	Mm.100144	mm|3qF1
A_51_P499838	-0.846353	0.684824	0	-0.258016	7.2633	Bst1	Mus musculus bone marrow stromal cell antigen 1 (Bst1), mRNA [NM_009763]	NM_009763	12182	GO:0003953|GO:0016787|GO:0016020|GO:0005886|GO:0005488|GO:0008152|GO:0031225|GO:0003824	Mm.246332	mm|5qB3
A_52_P226664	-1.85156	-2.1304	0	0.681697	5.60174	Thsd4	Mus musculus thrombospondin, type I, domain containing 4 (Thsd4), transcript variant 1, mRNA [NM_001040426]	NM_001040426	207596	GO:0031012|GO:0008150|GO:0003674|GO:0016787|GO:0005578|GO:0008233|GO:0005576|GO:0005575|GO:0004222	Mm.28791	mm|9qB
A_51_P106918	0.957542	0.648821	0	-0.506711	-2.21346	Rex2	Mus musculus putative REX-2 mRNA, complete cds. [AF051348]	AF051348	19715	GO:0005634	Mm.422606	mm|4qE1
A_51_P304757	-0.732876	-0.642447	0	0.0478811	2.01905	Gabarapl1	Mus musculus gamma-aminobutyric acid (GABA) A receptor-associated protein-like 1 (Gabarapl1), mRNA [NM_020590]	NM_020590	57436	GO:0008092|GO:0005737|GO:0005794|GO:0005776|GO:0016020|GO:0005783|GO:0005874	Mm.14638	mm|6qF3
A_52_P1156722	0	-0.0214944	-0.0592542	0.833445	2.97195		Mus musculus adult male spinal cord cDNA, RIKEN full-length enriched library, clone:A330083I02 product:protein phosphatase 1, regulatory (inhibitor) subunit 7, full insert sequence. [AK079630]	AK079630				mm|11qA3.1
A_51_P277994	0.73354	1.13711	0	-0.442346	-4.52534	Oas2	Mus musculus 2'-5' oligoadenylate synthetase 2 (Oas2), mRNA [NM_145227]	NM_145227	246728	GO:0001730|GO:0005575|GO:0006401	Mm.260926	mm|5qF
A_52_P376150	1.16035	1.3841	-0.0838337	0	-5.68949	AU040829	Mus musculus expressed sequence AU040829 (AU040829), transcript variant 2, mRNA [NM_175003]	NM_175003	216831	GO:0005622|GO:0005515|GO:0008150|GO:0007165|GO:0003674|GO:0050790|GO:0005737|GO:0005575|GO:0005096	Mm.134338	mm|11qB3
A_52_P474242	-1.00063	-1.34264	0	0.474804	2.70396	H2-K1	Mus musculus histocompatibility 2, K1, K region (H2-K1), transcript variant 1, mRNA [NM_001001892]	NM_001001892	14972	GO:0002474|GO:0006955|GO:0016020|GO:0019882|GO:0042612|GO:0001916|GO:0042605|GO:0002485|GO:0042590|GO:0016021|GO:0042742|GO:0009897	Mm.422886	mm|17qB1
A_52_P743305	0.326604	0.220339	-0.00112534	0	-2.17105	Pabpn1	Mus musculus poly(A) binding protein, nuclear 1 (Pabpn1), mRNA [NM_019402]	NM_019402	54196	GO:0006378|GO:0008143|GO:0005634	Mm.7723	mm|14qC3
A_51_P233928	-1.09809	-0.822552	0	0.169284	3.93779	B4galnt1	Mus musculus beta-1,4-N-acetyl-galactosaminyl transferase 1 (B4galnt1), transcript variant 1, mRNA [NM_008080]	NM_008080	14421	GO:0005794|GO:0005886|GO:0006687|GO:0016758|GO:0016757|GO:0019915|GO:0007283|GO:0008376|GO:0030173|GO:0016020|GO:0003947|GO:0001574|GO:0016021|GO:0030259|GO:0016740	Mm.386762	mm|10qD3
A_51_P237129	1.89591	3.76964	0	-2.08334	-3.69387	Tcl1	Mus musculus T-cell lymphoma breakpoint 1 (Tcl1), mRNA [NM_009337]	NM_009337	21432	GO:0005792|GO:0005737|GO:0005783|GO:0019827|GO:0005634|GO:0045120|GO:0005938	Mm.18154	mm|12qE
A_52_P545810	-0.994007	-1.68471	0	0.101308	2.17399	Lrrfip1	Mus musculus leucine rich repeat (in FLII) interacting protein 1 (Lrrfip1), transcript variant 1, mRNA [NM_001111311]	NM_001111311	16978	GO:0005515|GO:0005737|GO:0005634|GO:0003677|GO:0045449|GO:0006350	Mm.45039	mm|1qD
A_52_P391095	-0.348316	-0.720715	0.145385	0	1.80044	Crem	Mus musculus cAMP responsive element modulator (Crem), transcript variant 3, mRNA [NM_013498]	NM_013498	12916	GO:0043565|GO:0005515|GO:0005667|GO:0006355|GO:0003700|GO:0006687|GO:0046983|GO:0005634|GO:0007283|GO:0003677|GO:0045449|GO:0006350	Mm.5244	mm|18qA1
A_51_P165834	2.03678	2.54781	0	-0.329495	-6.75409	Dclk2	Mus musculus doublecortin-like kinase 2 (Dclk2), mRNA [NM_027539]	NM_027539	70762	GO:0005737|GO:0004672|GO:0000166|GO:0016301|GO:0004674|GO:0023034|GO:0006468|GO:0005856|GO:0005524|GO:0016740	Mm.44490	mm|3qF1
A_52_P64707	-2.49839	-2.04025	0	0.294646	4.51456	Foxa3	Mus musculus forkhead box A3 (Foxa3), mRNA [NM_008260]	NM_008260	15377	GO:0006355|GO:0003700|GO:0008285|GO:0001678|GO:0006359|GO:0005634|GO:0007275|GO:0007283|GO:0003677|GO:0030154|GO:0006350|GO:0043565|GO:0070368|GO:0044428|GO:0045945|GO:0030528|GO:0045449|GO:0009267|GO:0016568	Mm.472695	mm|7qA3
A_51_P351923	2.02081	1.27802	0	-0.0767779	-3.55031	A030009H04Rik	Mus musculus RIKEN cDNA A030009H04 gene (A030009H04Rik), non-coding RNA [NR_027827]	NR_027827	80515	GO:0008150|GO:0003674|GO:0005575	Mm.5324	mm|11qB3
A_52_P119997	-1.0009	-0.785752	0	0.0840025	3.2145	Rhbdd1	Mus musculus rhomboid domain containing 1, mRNA (cDNA clone MGC:7610 IMAGE:3494511), complete cds. [BC005518]	BC005518	76867	GO:0008150|GO:0003674|GO:0016787|GO:0016020|GO:0004252|GO:0008236|GO:0008233|GO:0016021|GO:0005575	Mm.226994	mm|1qC5
A_51_P488554	1.38157	0.42538	-0.217149	0	-1.8946	3010026O09Rik	Mus musculus RIKEN cDNA 3010026O09 gene (3010026O09Rik), mRNA [NM_026543]	NM_026543	68067	GO:0008150|GO:0003674|GO:0005575	Mm.390357	mm|11qB1.3
A_52_P314349	-1.57364	-1.51708	0.178054	0	4.87724	Acnat1	Mus musculus acyl-coenzyme A amino acid N-acyltransferase 1 (Acnat1), mRNA [NM_001164565]	NM_001164565	230161	GO:0006629|GO:0006637|GO:0016410|GO:0016290|GO:0006631|GO:0016790|GO:0016740|GO:0008415|GO:0005777	Mm.30101	mm|4qB1
A_51_P517001	-0.597337	-0.508591	0.223509	0	2.84791	D130040H23Rik	Mus musculus RIKEN cDNA D130040H23 gene (D130040H23Rik), mRNA [NM_172491]	NM_172491	211135	GO:0008150|GO:0003674|GO:0005575	Mm.294970	mm|8qB3.3
A_52_P338492	-0.304367	-0.226344	0.255532	0	1.87241	A630007B06Rik	Mus musculus RIKEN cDNA A630007B06 gene (A630007B06Rik), mRNA [NM_170757]	NM_170757	213993	GO:0008150|GO:0003674|GO:0005575	Mm.131555	mm|19qD2
A_51_P308029	0.87682	0.599549	-0.504879	0	-3.99947	2010107G23Rik	Mus musculus RIKEN cDNA 2010107G23 gene (2010107G23Rik), mRNA [NM_027251]	NM_027251	69894	GO:0005515|GO:0008150|GO:0016020|GO:0016021|GO:0005575	Mm.294126	mm|10qB4
A_52_P20727	1.33823	0.686712	0	-0.433999	-6.12938	Nhlrc1	Mus musculus NHL repeat containing 1 (Nhlrc1), mRNA [NM_175340]	NM_175340	105193	GO:0005515|GO:0048471|GO:0004842|GO:0005783|GO:0031398|GO:0008270|GO:0005634|GO:0046872	Mm.25593	mm|13qA5
A_52_P167249	0.937244	1.14959	0	-0.21194	-2.62928	Add3	Mus musculus adducin 3 (gamma) (Add3), transcript variant 2, mRNA [NM_013758]	NM_013758	27360	GO:0005516|GO:0000794|GO:0005886|GO:0042493|GO:0003779|GO:0005625|GO:0046872|GO:0005737|GO:0016020|GO:0005198|GO:0005911|GO:0005080|GO:0005856|GO:0005938	Mm.426080	mm|19qD2
A_51_P276517	5.31723	0	-0.0382681	-0.0428052	1.80582	Pebp4	Mus musculus phosphatidylethanolamine binding protein 4 (Pebp4), transcript variant 1, mRNA [NM_028560]	NM_028560	73523	GO:0008150|GO:0003674|GO:0005575|GO:0005764	Mm.23509	mm|14qD2
A_51_P264656	1.09827	1.09046	0	-0.379501	-6.38553	2900011O08Rik	Mus musculus RIKEN cDNA 2900011O08 gene (2900011O08Rik), mRNA [NM_144518]	NM_144518	67254	GO:0005515|GO:0008150|GO:0005575	Mm.216217	mm|16qA1
A_52_P329408	0.0444164	0.00837707	-0.530441	0	-2.33242	Sipa1l1	Mus musculus signal-induced proliferation-associated 1 like 1 (Sipa1l1), transcript variant 2, mRNA [NM_001167983]	NM_001167983	217692	GO:0005515|GO:0051056|GO:0030054|GO:0005886|GO:0031532|GO:0045202|GO:0014069|GO:0032861|GO:0048814|GO:0005622|GO:0043234|GO:0050790|GO:0005737|GO:0051015|GO:0016020|GO:0043197|GO:0048167|GO:0045211|GO:0061001|GO:0005856|GO:0019717|GO:0005096	Mm.261333	mm|12qD1
A_51_P242399	-3.83498	-5.90395	0	0.514337	2.65386	Krt8	Mus musculus keratin 8 (Krt8), mRNA [NM_031170]	NM_031170	16691	GO:0005515|GO:0005882|GO:0030018|GO:0060706|GO:0045214|GO:0006915|GO:0007275|GO:0033209|GO:0042383|GO:0000904|GO:0016010|GO:0005198|GO:0051599|GO:0043034|GO:0045095|GO:0051707	Mm.358618	mm|15qF3
A_52_P648738	1.2087	0.508407	-0.194767	0	-2.0906	St6galnac2	Mus musculus ST6 (alpha-N-acetyl-neuraminyl-2,3-beta-galactosyl-1,3)-N-acetylgalactosaminide alpha-2,6-sialyltransferase 2 (St6galnac2), mRNA [NM_009180]	NM_009180	20446	GO:0030173|GO:0008373|GO:0005794|GO:0016020|GO:0016757|GO:0006486|GO:0016021|GO:0016740	Mm.3947	mm|11qE2
A_52_P648715	1.04325	1.80287	0	-3.29308	-8.72949	Triml1	Mus musculus tripartite motif family-like 1 (Triml1), mRNA [NM_177742]	NM_177742	244448	GO:0005515|GO:0008270|GO:0046872	Mm.64542	mm|8qA4
A_51_P344499	-2.22292	-0.124212	0.0129037	0	2.04045	Zfp748	Mus musculus zinc finger protein 748 (Zfp748), transcript variant 2, mRNA [NM_183145]	NM_183145	212276	GO:0008150|GO:0003674|GO:0005575|GO:0046872	Mm.422831	mm|13qB3
A_52_P282448	-3.26846	-0.416837	0	0.112458	1.99001	D830012I24Rik	Mus musculus 16 days neonate heart cDNA, RIKEN full-length enriched library, clone:D830012I24 product:unclassifiable, full insert sequence. [AK052864]	AK052864	320070	GO:0008150|GO:0003674|GO:0005575	Mm.40283	mm|XqD
A_52_P609200	-1.32109	-0.451177	0	0.0151987	1.76133	Serinc3	Mus musculus serine incorporator 3 (Serinc3), mRNA [NM_012032]	NM_012032	26943	GO:0005794|GO:0016020|GO:0005886|GO:0016021|GO:0006917	Mm.218473	mm|2qH3
A_52_P160442	3.95731	3.75784	0	-1.90648	-3.99343	Fam178b	Mus musculus family with sequence similarity 178, member B (Fam178b), transcript variant C, mRNA [NM_201365]	NM_201365	381337	GO:0008150|GO:0003674|GO:0005575	Mm.17413	mm|1qB
A_51_P136355	-1.66992	-1.34937	0.19165	0	1.91973	Gng11	Mus musculus guanine nucleotide binding protein (G protein), gamma 11 (Gng11), mRNA [NM_025331]	NM_025331	66066	GO:0008150|GO:0007165|GO:0003674|GO:0016020|GO:0007186|GO:0005886|GO:0005834|GO:0005575|GO:0004871	Mm.25547	mm|6qA1
A_51_P303095	0.30489	0	0.0914989	-0.548739	-4.2963	Ttc28	Mus musculus tetratricopeptide repeat domain 28 (Ttc28), mRNA [NM_024477]	NM_024477	209683	GO:0008150|GO:0003674|GO:0005488|GO:0005575	Mm.295660	mm|5qF
A_52_P164524	1.63647	2.05777	0	-0.119031	-2.021	Pcsk1	Mus musculus proprotein convertase subtilisin/kexin type 1 (Pcsk1), mRNA [NM_013628]	NM_013628	18548	GO:0005791|GO:0005802|GO:0043005|GO:0048471|GO:0016540|GO:0004252|GO:0043043|GO:0051087|GO:0050714|GO:0031410|GO:0032403|GO:0005615|GO:0030425|GO:0051605|GO:0004175|GO:0016486|GO:0016787|GO:0043025|GO:0006508|GO:0008236|GO:0043679|GO:0008233|GO:0030141|GO:0043559	Mm.1333	mm|13qC1
A_52_P550932	-0.609386	-0.73221	0.21184	0	2.27919	H1f0	Mus musculus H1 histone family, member 0 (H1f0), mRNA [NM_008197]	NM_008197	14958	GO:0005694|GO:0006334|GO:0005634|GO:0000786|GO:0003677	Mm.24350	mm|15qE1
A_52_P499499	-1.04797	-1.46924	0	0.179367	3.29548	4833422F24Rik	Mus musculus RIKEN cDNA 4833422F24 gene (4833422F24Rik), mRNA [NM_029021]	NM_029021	74614	GO:0008150|GO:0003674|GO:0016020|GO:0016021|GO:0005575	Mm.72179	mm|2qH3
A_52_P428699	-2.36866	-1.70901	0	0.361534	2.91554	C2	Mus musculus complement component 2 (within H-2S) (C2), mRNA [NM_013484]	NM_013484	12263		Mm.283217	mm|17qB1
A_51_P469789	0.970623	0.452414	0	-0.104426	-2.50706	Agxt	Mus musculus alanine-glyoxylate aminotransferase (Agxt), mRNA [NM_016702]	NM_016702	11611	GO:0046724|GO:0008483|GO:0051384|GO:0003824|GO:0051591|GO:0008453|GO:0019265|GO:0005739|GO:0005759|GO:0008152|GO:0030170|GO:0046487|GO:0042866|GO:0004760|GO:0016597|GO:0016740|GO:0005777	Mm.7457	mm|1qD
A_51_P334532	-1.57756	-2.09536	0	0.0540605	3.32962	2900006A17Rik	Mus musculus adult male hippocampus cDNA, RIKEN full-length enriched library, clone:2900006A17 product:unclassifiable, full insert sequence. [AK013487]	AK013487	72913	GO:0008150|GO:0003674|GO:0005575		mm|10qB5.3
A_52_P396414	-0.0295274	0	-0.0155675	0.752412	2.64856		RIKEN cDNA C030046E11 gene Gene [Source:MGI Symbol;Acc:MGI:1924893] [ENSMUST00000063343]	AK048394			Mm.353838	mm|19qC1
A_52_P772950	-0.00474644	-0.224913	0	0.503033	2.15858	2310002J15Rik	Mus musculus RIKEN cDNA 2310002J15 gene (2310002J15Rik), mRNA [NM_026415]	NM_026415	67859	GO:0008150|GO:0003674|GO:0005575	Mm.46431	mm|2qA3
A_51_P179831	1.25989	1.08542	0	-0.0573559	-6.41137	AU040829	Mus musculus expressed sequence AU040829 (AU040829), transcript variant 2, mRNA [NM_175003]	NM_175003	216831	GO:0005622|GO:0005515|GO:0008150|GO:0007165|GO:0003674|GO:0050790|GO:0005737|GO:0005575|GO:0005096	Mm.134338	mm|11qB3
A_51_P269852	-0.622019	-0.883111	0	0.371938	4.00441	S100a13	Mus musculus S100 calcium binding protein A13 (S100a13), mRNA [NM_009113]	NM_009113	20196	GO:0008284|GO:0005737|GO:0008360|GO:0005509|GO:0006810|GO:0005576|GO:0015031|GO:0005615|GO:0046872|GO:0008289	Mm.6523	mm|3qF1
A_52_P150903	-0.327465	-0.384408	0	0.461469	2.54998	Tubb6	Mus musculus adult male aorta and vein cDNA, RIKEN full-length enriched library, clone:A530059D09 product:unclassifiable, full insert sequence. [AK041002]	AK041002	67951	GO:0051258|GO:0005874|GO:0003924|GO:0005575|GO:0005525|GO:0006184|GO:0003674|GO:0008150|GO:0043234|GO:0000166|GO:0005198|GO:0007017|GO:0007018	Mm.181860	mm|18qE1
A_51_P367866	-1.44486	-2.32426	0.181042	0	2.95569	Egr1	Mus musculus early growth response 1 (Egr1), mRNA [NM_007913]	NM_007913	13653	GO:0003700|GO:0016563|GO:0005634|GO:0071445|GO:0046872|GO:0005622|GO:0051789|GO:0003690|GO:0045941|GO:0045944|GO:0048169|GO:0007611|GO:0045449|GO:0032868|GO:0006355|GO:0000122|GO:0030509|GO:0003676|GO:0003677|GO:0009749|GO:0006350|GO:0043565|GO:0030217|GO:0008270|GO:0045893	Mm.181959	mm|18qB1
A_51_P290576	-0.994861	-1.79465	0.129954	0	1.91935	Plk2	Mus musculus polo-like kinase 2 (Drosophila) (Plk2), mRNA [NM_152804]	NM_152804	20620	GO:0005515|GO:0007165|GO:0004672|GO:0000166|GO:0016301|GO:0004674|GO:0006468|GO:0042801|GO:0000278|GO:0005524|GO:0016740	Mm.380	mm|13qD2.2
A_51_P496640	-1.67848	-1.4022	0.226766	0	3.11699	Crim1	Mus musculus cysteine rich transmembrane BMP regulator 1 (chordin like) (Crim1), mRNA [NM_015800]	NM_015800	50766	GO:0010951|GO:0004857|GO:0050790|GO:0016020|GO:0004867|GO:0005576|GO:0016021|GO:0001558|GO:0005520	Mm.311912	mm|17qE3
A_52_P457888	0.67709	1.23388	-0.165612	0	-2.43457	Cacna2d2	Mus musculus calcium channel, voltage-dependent, alpha 2/delta subunit 2 (Cacna2d2), transcript variant 2, mRNA [NM_020263]	NM_020263	56808	GO:0005262|GO:0046622|GO:0005244|GO:0005245|GO:0005891|GO:0046872|GO:0048747|GO:0034220|GO:0016020|GO:0007528|GO:0040014|GO:0070588|GO:0006810|GO:0006816|GO:0034765|GO:0051925|GO:0016021|GO:0060024|GO:0005216|GO:0006811	Mm.273084	mm|9qF1
A_52_P446677	-0.559204	-0.573639	0.269862	0	1.96901	Rhbdl2	Mus musculus rhomboid, veinlet-like 2 (Drosophila) (Rhbdl2), mRNA [NM_183163]	NM_183163	230726	GO:0008150|GO:0003674|GO:0005575	Mm.37334	mm|4qD2.2
A_52_P420700	-0.517232	-0.526659	0	0.355739	2.41579		Mus musculus unknown mRNA. [AF065991]	AF065991			Mm.276041	mm|10qA3
A_52_P73913	-1.51967	-0.168757	0	0.0427432	1.79943	Katnal1	Mus musculus katanin p60 subunit A-like 1 (Katnal1), mRNA [NM_153572]	NM_153572	231912	GO:0008568|GO:0008150|GO:0003674|GO:0017111|GO:0016787|GO:0006200|GO:0000166|GO:0005874|GO:0005575|GO:0005524	Mm.397405	mm|5qG3
A_52_P161630	-1.47999	-0.165535	0	0.421971	2.21614	St6gal1	Mus musculus beta galactoside alpha 2,6 sialyltransferase 1 (St6gal1), mRNA [NM_145933]	NM_145933	20440	GO:0030173|GO:0008373|GO:0005794|GO:0016020|GO:0016757|GO:0006486|GO:0005576|GO:0016021|GO:0016740|GO:0003835	Mm.149029	mm|16qB1
A_51_P196207	2.01003	1.27945	-0.14395	0	-6.39828	Capsl	Mus musculus calcyphosine-like (Capsl), mRNA [NM_029341]	NM_029341	75568	GO:0008150|GO:0003674|GO:0005737|GO:0005509|GO:0005575	Mm.82143	mm|15qA1
A_51_P388325	2.45776	0.70867	-0.184495	0	-4.61704	Clgn	Mus musculus calmegin (Clgn), mRNA [NM_009904]	NM_009904	12745	GO:0005783|GO:0005509|GO:0007275|GO:0005635|GO:0007283|GO:0007339|GO:0030154|GO:0006461|GO:0007126|GO:0016020|GO:0006457|GO:0016021|GO:0051082	Mm.358581	mm|8qC2
A_51_P195506	-3.99272	-3.16588	0	0.41033	4.16101	Csf1	Mus musculus colony stimulating factor 1 (macrophage) (Csf1), transcript variant 1, mRNA [NM_007778]	NM_007778	12977	GO:0005515|GO:0008284|GO:0005886|GO:0005157|GO:0046579|GO:0005615|GO:0042803|GO:0048873|GO:0030278|GO:0045657|GO:0045860|GO:0042476|GO:0040018|GO:0030335|GO:0030316|GO:0045672|GO:0060763|GO:0005576|GO:0045651|GO:0005125|GO:0043235|GO:0003006|GO:0016020|GO:0001503|GO:0016021|GO:0060611|GO:0008083|GO:0042488|GO:0060444|GO:0001954	Mm.795	mm|3qF2.3
A_52_P380399	0	-0.856307	0.207413	-0.0636167	2.63459	Stab1	Mus musculus stabilin 1 (Stab1), mRNA [NM_138672]	NM_138672	192187	GO:0007165|GO:0005737|GO:0006954|GO:0016020|GO:0005540|GO:0005488|GO:0004872|GO:0016021|GO:0007155	Mm.220821	mm|14qB
A_51_P146149	2.41936	4.01475	0	-0.323295	-2.03617	Napsa	Mus musculus napsin A aspartic peptidase (Napsa), mRNA [NM_008437]	NM_008437	16541	GO:0016787|GO:0006508|GO:0008233|GO:0004190	Mm.383181	mm|7qB4
A_52_P508069	0.6646	1.62317	0	-0.0578036	-2.5839	Ktelc1	Mus musculus 10 days neonate skin cDNA, RIKEN full-length enriched library, clone:4732474N01 product:unclassifiable, full insert sequence. [AK076379]	AK076379	224143	GO:0008150|GO:0003674|GO:0005783|GO:0005575	Mm.475345	mm|16qB4
A_52_P106294	-0.680829	-0.124921	0	0.73629	3.74615	Cdc14b	Mus musculus CDC14 cell division cycle 14 homolog B (S. cerevisiae) (Cdc14b), transcript variant 1, mRNA [NM_172587]	NM_172587	218294	GO:0016791|GO:0006470|GO:0016787|GO:0016311|GO:0005634|GO:0004721|GO:0008138|GO:0004725	Mm.25335	mm|13qB3
A_52_P115234	-1.11432	-0.591461	0.0380449	0	3.4853							mm|XqD
A_51_P234274	-0.955373	-0.890273	0	0.579753	2.75702	Ddx60	Mus musculus DEAD (Asp-Glu-Ala-Asp) box polypeptide 60 (Ddx60), mRNA [NM_001081215]	NM_001081215	234311	GO:0008150|GO:0003674|GO:0005575	Mm.275233	mm|8qB3.1
A_52_P547662	-3.43773	-0.522431	0	0.29688	3.82214	P2ry1	Mus musculus purinergic receptor P2Y, G-protein coupled 1 (P2ry1), mRNA [NM_008772]	NM_008772	18441	GO:0005886|GO:0004930|GO:0060406|GO:0010700|GO:0005524|GO:0007204|GO:0019233|GO:0009612|GO:0005739|GO:0043270|GO:0042312|GO:0016323|GO:0007165|GO:0016324|GO:0043531|GO:0007186|GO:0016020|GO:0045028|GO:0046887|GO:0042755|GO:0004872|GO:0004871|GO:0016021	Mm.281452	mm|3qD
A_51_P470258	0	-0.011317	-0.00556135	0.725404	3.34217	Caskin1	Mus musculus 17 days embryo head cDNA, RIKEN full-length enriched library, clone:3300002N10 product:CASK-INTERACTING PROTEIN 1 homolog [Rattus norvegicus], full insert sequence. [AK014376]	AK014376	268932	GO:0007165|GO:0005737|GO:0019904	Mm.480045	mm|17qA3.3
A_52_P605846	-0.47434	0.287135	-0.159164	0	3.4669	Cebpb	Mus musculus CCAAT/enhancer binding protein (C/EBP), beta (Cebpb), mRNA [NM_009883]	NM_009883	12608	GO:0005515|GO:0003700|GO:0016563|GO:0005634|GO:0045408|GO:0016363|GO:0030154|GO:0042803|GO:0005737|GO:0060644|GO:0045941|GO:0030182|GO:0045944|GO:0046983|GO:0045444|GO:0045449|GO:0006355|GO:0046982|GO:0001892|GO:0006916|GO:0006917|GO:0003677|GO:0006350|GO:0043565|GO:0033598|GO:0008134	Mm.439656	mm|2qH3
A_52_P448027	1.07558	0.504083	-0.141455	0	-1.84119	Cenpp	Mus musculus centromere protein P (Cenpp), mRNA [NM_025495]	NM_025495	66336	GO:0008150|GO:0003674|GO:0005694|GO:0005634|GO:0005575|GO:0000775	Mm.440323	mm|13qA5
A_52_P304720	-5.05204	-5.08975	0	1.18521	3.20532	Crlf1	Mus musculus cytokine receptor-like factor 1 (Crlf1), mRNA [NM_018827]	NM_018827	12931	GO:0007165|GO:0001657|GO:0005576|GO:0004872	Mm.335584	mm|8qB3.3
A_51_P346380	-0.231737	-0.178244	0.659136	0	3.26771	2610029K11Rik	Mus musculus 10 days embryo whole body cDNA, RIKEN full-length enriched library, clone:2610029K11 product:unclassifiable, full insert sequence. [AK011616]	AK011616	69250	GO:0008150|GO:0003674|GO:0005575	Mm.393606	mm|17qB1
A_51_P281938	-1.80469	-0.753526	0	0.498914	2.63143	Stat5b	Mus musculus signal transducer and activator of transcription 5B (Stat5b), transcript variant 1, mRNA [NM_011489]	NM_011489	20851	GO:0005515|GO:0003700|GO:0006549|GO:0006366|GO:0019530|GO:0019915|GO:0019221|GO:0001553|GO:0032819|GO:0030155|GO:0048541|GO:0003690|GO:0032496|GO:0007548|GO:0043029|GO:0045449|GO:0045885|GO:0046543|GO:0007565|GO:0033077|GO:0046544|GO:0045588|GO:0005509|GO:0046449|GO:0006953|GO:0032825|GO:0019218|GO:0001889|GO:0045086|GO:0045931|GO:0045647|GO:0006600|GO:0042448|GO:0008284|GO:0000255|GO:0045579|GO:…	Mm.34064	mm|11qD
A_51_P228472	-0.449389	-1.47895	0	0.163808	3.4813	Igfbp3	M.musculus mRNA for insulin-like growth factor binding protein-3. [X81581]	X81581	16009	GO:0042567|GO:0042568|GO:0008285|GO:0031994|GO:0031995|GO:0005576|GO:0005625|GO:0005634|GO:0001558|GO:0005615|GO:0001649|GO:0016942|GO:0019838|GO:0001933|GO:0006468|GO:0005520	Mm.29254	mm|11qA1
A_52_P624648	-0.629828	-0.806741	0	0.0409303	4.10292	Cflar	Mus musculus mRNA for CASH alpha protein. [Y14041]	Y14041	12633	GO:0043066|GO:0005737|GO:0006915|GO:0042981|GO:0006916|GO:0043154	Mm.336848	mm|1qC1.3
A_51_P324690	-2.15765	-1.86764	0.199605	0	2.47493	Clec2d	Mus musculus C-type lectin domain family 2, member d (Clec2d), mRNA [NM_053109]	NM_053109	93694	GO:0005515|GO:0005886|GO:0046703|GO:0005529|GO:0045671|GO:0007165|GO:0006968|GO:0016020|GO:0005488|GO:0005887|GO:0004872|GO:0016021|GO:0009897|GO:0004888|GO:0042270	Mm.197536	mm|6qF3
A_52_P407968	-2.79523	-1.56921	0	0.0495429	1.93846		Putative uncharacterized protein Fragment [Source:UniProtKB/TrEMBL;Acc:Q9CVW3] [ENSMUST00000023427]	AK006263			Mm.212742	mm|16qC1.2
A_51_P112817	-1.11136	-1.36804	0	0.35358	2.685	Cyp27a1	Mus musculus cytochrome P450, family 27, subfamily a, polypeptide 1 (Cyp27a1), nuclear gene encoding mitochondrial protein, mRNA [NM_024264]	NM_024264	104086	GO:0005506|GO:0030343|GO:0005743|GO:0009055|GO:0005740|GO:0046872|GO:0005739|GO:0004497|GO:0031073|GO:0016020|GO:0047749|GO:0016491|GO:0055114|GO:0008203|GO:0020037	Mm.85083	mm|1qC3
A_52_P516904	-0.65139	-0.596105	0	0.202222	1.78838	Spata3	Mus musculus spermatogenesis associated 3 (Spata3), transcript variant 1, mRNA [NM_027029]	NM_027029	70060	GO:0008150|GO:0003674|GO:0005575	Mm.196313	mm|1qC5
A_51_P129012	-1.23565	-1.30842	0	0.561849	4.08439	B2m	Mus musculus beta-2 microglobulin (B2m), mRNA [NM_009735]	NM_009735	12010	GO:0005515|GO:0002474|GO:0006968|GO:0006955|GO:0002481|GO:0042612|GO:0001916|GO:0002237|GO:0005576|GO:0005615|GO:0009897	Mm.163	mm|2qE5
A_52_P307142	-1.32671	-2.1225	0	1.28662	5.76742	2210408F21Rik	Mus musculus adult male stomach cDNA, RIKEN full-length enriched library, clone:2210408F21 product:unclassifiable, full insert sequence. [AK008857]	AK008857	73652	GO:0008150|GO:0003674|GO:0005575	Mm.441297	mm|6qA3.3
A_52_P165532	-1.04175	-0.963855	0.199489	0	4.31199	Usp27x	ubiquitin specific peptidase 27, X chromosome Gene [Source:MGI (curated);Acc:MGI:1859645] [ENSMUST00000066557]	AK028249	54651	GO:0008150|GO:0006511|GO:0003674|GO:0016787|GO:0008233|GO:0008234|GO:0005575|GO:0004221|GO:0046872	Mm.371608	mm|XqA1.1
A_51_P437240	-1.62964	-2.78747	0	0.665996	2.63835	Emp2	Mus musculus epithelial membrane protein 2 (Emp2), mRNA [NM_007929]	NM_007929	13731	GO:0016020|GO:0016021	Mm.246009	mm|16qA1
A_51_P275527	0.888832	0.32743	-0.148516	0	-3.66861	Slc12a2	Mus musculus solute carrier family 12, member 2 (Slc12a2), mRNA [NM_009194]	NM_009194	20496	GO:0005515|GO:0005215|GO:0006821|GO:0015377|GO:0005624|GO:0045795|GO:0006972|GO:0055085|GO:0016323|GO:0016324|GO:0034220|GO:0016020|GO:0050910|GO:0006810|GO:0016021|GO:0006814|GO:0006813|GO:0006811|GO:0008511|GO:0015293	Mm.399997	mm|18qD3
A_51_P460869	0.133814	0.289665	0	-0.0348091	-1.62461	Prkag2	Mus musculus protein kinase, AMP-activated, gamma 2 non-catalytic subunit (Prkag2), transcript variant 1, mRNA [NM_145401]	NM_145401	108099	GO:0016310|GO:0050790|GO:0008610|GO:0031588|GO:0019901|GO:0016208|GO:0004679|GO:0016301|GO:0006950|GO:0006633	Mm.33649	mm|5qA3
A_52_P476560	-0.321696	-0.348951	0.0823307	0	2.23771	Tpcn1	Mus musculus two pore channel 1 (Tpcn1), mRNA [NM_145853]	NM_145853	252972	GO:0005262|GO:0005244|GO:0005575|GO:0055085|GO:0003674|GO:0008150|GO:0034220|GO:0016020|GO:0070588|GO:0006810|GO:0006816|GO:0034765|GO:0016021|GO:0005216|GO:0006811	Mm.114054	mm|5qF
A_51_P122321	-3.88131	-2.36647	0	0.180253	3.93392	Il33	Mus musculus interleukin 33 (Il33), transcript variant 2, mRNA [NM_133775]	NM_133775	77125	GO:0008150|GO:0005634|GO:0005576|GO:0005615|GO:0005125	Mm.182359	mm|19qC1
A_52_P46020	-0.325133	0	-0.00335789	0.191375	2.00983	Taok1	Mus musculus TAO kinase 1 (Taok1), mRNA [NM_144825]	NM_144825	216965	GO:0005737|GO:0004672|GO:0019901|GO:0000166|GO:0016301|GO:0004674|GO:0006468|GO:0030295|GO:0005524|GO:0016740	Mm.479597	mm|11qB5
A_51_P427232	1.15907	0.281651	-0.205858	0	-2.03884	Scand3	Mus musculus SCAN domain containing 3 (Scand3), mRNA [NM_183088]	NM_183088	71970	GO:0005739|GO:0008150|GO:0003674	Mm.422716	mm|5qG1.3
A_51_P492648	-0.383383	-0.288187	0	0.255878	2.73327	Bmpr2	Mus musculus adult male corpora quadrigemina cDNA, RIKEN full-length enriched library, clone:B230350M15 product:unclassifiable, full insert sequence. [AK140220]	AK140220	12168	GO:0001707|GO:0009986|GO:0030509|GO:0009952|GO:0005524|GO:0046872|GO:0007165|GO:0004672|GO:0019838|GO:0016020|GO:0000166|GO:0016301|GO:0004674|GO:0004675|GO:0001934|GO:0005024|GO:0004872|GO:0006468|GO:0016021|GO:0016740	Mm.391654	mm|1qC1.3
A_52_P363951	-4.44313	-4.44374	0.23253	0	4.28693	Thbs1	Mus musculus thrombospondin 1 (Thbs1), mRNA [NM_011580]	NM_011580	21825	GO:0003417|GO:0006954|GO:0005198|GO:0016525|GO:0010811|GO:0005509|GO:0050840|GO:0005576|GO:0007155|GO:0008201|GO:0005615	Mm.4159	mm|2qE5
A_52_P233441	2.10312	1.11435	0	-0.0397348	-3.26401	Gata2	Mus musculus GATA binding protein 2 (Gata2), mRNA [NM_008090]	NM_008090	14461	GO:0005515|GO:0006909|GO:0006355|GO:0003700|GO:0001709|GO:0021983|GO:0001892|GO:0005634|GO:0003677|GO:0046872|GO:0045766|GO:0030154|GO:0006350|GO:0043565|GO:0050766|GO:0045944|GO:0030182|GO:0048469|GO:0008270|GO:0045449	Mm.476843	mm|6qD1
A_52_P244682	-2.46232	-2.48298	0.343476	0	7.98406	5430435G22Rik	Mus musculus RIKEN cDNA 5430435G22 gene (5430435G22Rik), mRNA [NM_145509]	NM_145509	226421	GO:0000166|GO:0007264|GO:0006810|GO:0015031|GO:0005525|GO:0005764	Mm.44508	mm|1qE4
A_51_P509339	-0.251566	-0.14828	0.354555	0	2.43096	4933407H18Rik	Mus musculus RIKEN cDNA 4933407H18 gene (4933407H18Rik), mRNA [NM_001081101]	NM_001081101	71101	GO:0008150|GO:0003674|GO:0005575	Mm.132178	mm|5qB1
A_51_P513568	-1.53556	-1.5285	0	0.110678	4.35042	Stx11	Mus musculus syntaxin 11 (Stx11), transcript variant 1, mRNA [NM_029075]	NM_029075	74732	GO:0005515|GO:0005484|GO:0005794|GO:0016020|GO:0006810|GO:0016192|GO:0015031|GO:0006886	Mm.248648	mm|10qA1
A_51_P165342	-4.47426	-3.59608	0.236195	0	3.33341	Anxa2	Mus musculus annexin A2 (Anxa2), mRNA [NM_007585]	NM_007585	12306	GO:0008092|GO:0007589|GO:0005515|GO:0048471|GO:0017137|GO:0001725|GO:0004859|GO:0030054|GO:0005886|GO:0005509|GO:0005578|GO:0005546|GO:0005624|GO:0005576|GO:0001525|GO:0005604|GO:0042383|GO:0005544|GO:0043234|GO:0050790|GO:0005737|GO:0030199|GO:0042730|GO:0005769	Mm.238343	mm|9qC
A_52_P442274	0.196301	0.509293	-0.302797	0	-3.01834	Mto1	Mus musculus 8 days embryo whole body cDNA, RIKEN full-length enriched library, clone:5730419A02 product:mitochondrial translation optimization 1 homolog (S. cerevisiae), full insert sequence. [AK017573]	AK017573	68291	GO:0005739|GO:0002098|GO:0045333|GO:0050660|GO:0008033	Mm.291779	mm|9qE1
A_52_P599264	-1.02976	0	-0.143239	0.248458	4.8363	Mdfic	Mus musculus MyoD family inhibitor domain containing (Mdfic), mRNA [NM_175088]	NM_175088	16543	GO:0005515|GO:0008150|GO:0005737|GO:0005730|GO:0005634|GO:0045449|GO:0006350	Mm.1314	mm|6qA1
A_51_P433489	-0.429742	-0.375392	0	0.516412	3.312		Mus musculus adult male corpus striatum cDNA, RIKEN full-length enriched library, clone:C030015O15 product:unclassifiable, full insert sequence. [AK047711]	AK047711				mm|XqF1
A_52_P236448	2.31862	1.44988	0	-0.940159	-2.89202	Ngfr	Mus musculus nerve growth factor receptor (TNFR superfamily, member 16) (Ngfr), mRNA [NM_033217]	NM_033217	18053	GO:0005515|GO:0010468|GO:0005886|GO:0005634|GO:0021675|GO:0048146|GO:0030154|GO:0031069|GO:0005737|GO:0007411|GO:0004872|GO:0048406|GO:0043121|GO:0009611|GO:0006915|GO:0007275|GO:0006917|GO:0007417|GO:0007399|GO:0048635|GO:0007165|GO:0005030|GO:0051799|GO:0016020|GO:0040037|GO:0043588|GO:0016048|GO:0016021|GO:0042488|GO:0005035	Mm.283893	mm|11qD
A_51_P148037	-0.918495	-0.858252	0.0562305	0	3.25724	Sh3pxd2b	Mus musculus SH3 and PX domains 2B (Sh3pxd2b), mRNA [NM_177364]	NM_177364	268396	GO:0005515|GO:0005737|GO:0007154|GO:0080025|GO:0070273|GO:0045600|GO:0032266|GO:0035091|GO:0042169|GO:0010314|GO:0030154	Mm.227616	mm|11qA4
A_51_P479541	-0.524409	-0.4947	0.105076	0	2.22821	Mtx3	Mus musculus 11 days embryo spinal cord cDNA, RIKEN full-length enriched library, clone:G630026G10 product:hypothetical protein, full insert sequence. [AK090249]	AK090249	382793	GO:0008150|GO:0003674|GO:0005575	Mm.296770	mm|13qC3
A_51_P278772	-0.0276279	-0.00273728	0	0.655566	3.13201		Mus musculus 13 days embryo lung cDNA, RIKEN full-length enriched library, clone:D430009L07 product:unclassifiable, full insert sequence. [AK084908]	AK084908				mm|3qA1
A_51_P274716	0.50795	0.162813	0	-0.655526	-2.78244	Bfsp2	Mus musculus adult male thymus cDNA, RIKEN full-length enriched library, clone:5830418P13 product:unclassifiable, full insert sequence. [AK134047]	AK134047	107993	GO:0005882|GO:0005737|GO:0005212|GO:0016020|GO:0005198|GO:0007010|GO:0005856|GO:0007601|GO:0050896	Mm.437003	mm|9qF1
A_51_P484510	1.074	0.984364	-0.331868	0	-2.78492	Nek3	Mus musculus NIMA (never in mitosis gene a)-related expressed kinase 3 (Nek3), transcript variant 2, mRNA [NM_011848]	NM_011848	23954	GO:0007067|GO:0007049|GO:0004672|GO:0000166|GO:0016301|GO:0004674|GO:0006468|GO:0005524|GO:0046872|GO:0016740|GO:0051301	Mm.478387	mm|8qA2
A_52_P63044	-1.69809	-1.6408	2.44514	2.34276	0	Lsp1	Mus musculus lymphocyte specific 1 (Lsp1), transcript variant 2, mRNA [NM_019391]	NM_019391	16985	GO:0007165|GO:0016020|GO:0006935|GO:0005886|GO:0007010|GO:0006915|GO:0006952|GO:0003779|GO:0004871	Mm.234003	mm|7qF5
A_52_P241397	-0.0770988	-0.496136	0.275003	0	2.39621	Lmbrd1	Mus musculus LMBR1 domain containing 1 (Lmbrd1), mRNA [NM_026719]	NM_026719	68421	GO:0008150|GO:0003674|GO:0031419|GO:0016020|GO:0006810|GO:0016021|GO:0005575|GO:0005764	Mm.477783	mm|1qA5
A_52_P670399	1.41577	1.07248	0	-0.0294952	-7.52019
A_52_P576912	-0.653945	-0.458129	0.177567	0	3.6587	Dcbld2	Mus musculus discoidin, CUB and LCCL domain containing 2 (Dcbld2), mRNA [NM_028523]	NM_028523	73379	GO:0016020|GO:0016021|GO:0007155	Mm.373589	mm|16qC1.2
A_52_P723223	-0.783497	-0.730915	0.76947	0	2.96645		Mus musculus 0 day neonate thymus cDNA, RIKEN full-length enriched library, clone:A430077H04 product:unclassifiable, full insert sequence. [AK040209]	AK040209				mm|15qD2
A_51_P116796	1.70625	1.36717	-0.126863	0	-2.60881	Crygc	Mus musculus crystallin, gamma C (Crygc), transcript variant 1, mRNA [NM_007775]	NM_007775	12966	GO:0005212|GO:0001654|GO:0043010	Mm.458126	mm|1qC2
A_51_P383149	1.04358	1.08825	0	-0.798105	-2.80747	Gm2381	PREDICTED: Mus musculus similar to Predicted gene, EG434179 (LOC100039706), mRNA [XM_001472741]	XM_001472741	100039706	GO:0008150|GO:0003674|GO:0005575	Mm.260936	mm|7qB4
A_51_P428464	2.29806	3.06143	0	-1.27478	-3.3971	Cdyl2	Mus musculus chromodomain protein, Y chromosome-like 2 (Cdyl2), mRNA [NM_029441]	NM_029441	75796	GO:0008150|GO:0003674|GO:0005634	Mm.159575	mm|8qE1
A_52_P202044	-0.317916	-0.578215	0	0.0782507	2.8625	9330162012Rik	Mus musculus adult male diencephalon cDNA, RIKEN full-length enriched library, clone:9330162O12 product:unclassifiable, full insert sequence. [AK034200]	AK034200	493800	GO:0008150|GO:0003674|GO:0005575	Mm.458692	mm|13qA3.1
A_52_P156034	-0.674418	-0.691512	0	0.236592	2.51668	3830408C21Rik	Mus musculus RIKEN cDNA 3830408C21 gene (3830408C21Rik), non-coding RNA [NR_015471]	NR_015471	100040322	GO:0008150|GO:0003674|GO:0005575	Mm.133867	mm|13qD2.1
A_51_P145433	-1.63099	0.615184	-0.00886822	0	2.41388	Lin7c	Mus musculus lin-7 homolog C (C. elegans) (Lin7c), mRNA [NM_011699]	NM_011699	22343	GO:0005515|GO:0030054|GO:0005886|GO:0045202|GO:0006887|GO:0015031|GO:0030165|GO:0007269|GO:0016020|GO:0005911|GO:0045211|GO:0006810|GO:0005923|GO:0019717	Mm.478053	mm|2qE3
A_52_P175263	-0.429312	-0.39774	0	0.239052	3.76317	Pde4dip	Mus musculus 12 days embryo spinal ganglion cDNA, RIKEN full-length enriched library, clone:D130028A11 product:MRNA, SIMILAR TO RAT MYOMEGALIN, COMPLETE CDS homolog [Homo sapiens], full insert sequence. [AK083867]	AK083867	83679	GO:0005515|GO:0008150|GO:0005813|GO:0005737|GO:0005794|GO:0005634|GO:0019899|GO:0005856	Mm.129840	mm|3qF2.2
A_52_P61880	-0.369375	-0.284606	0	0.770608	2.56944	Cmya5	Mus musculus cardiomyopathy associated 5 (Cmya5), mRNA [NM_023821]	NM_023821	76469	GO:0005515|GO:0008150|GO:0005737|GO:0042802	Mm.33857	mm|13qC3
A_51_P286460	0.332382	0.0656972	0	-1.61187	-3.3024	Hist1h2ae	Mus musculus histone cluster 1, H2ae (Hist1h2ae), mRNA [NM_178187]	NM_178187	319166	GO:0008150|GO:0003674|GO:0005575	Mm.261665	mm|13qA3.1
A_52_P52635	-0.971197	-2.37324	0	0.861159	5.20173	Nrg1	Mus musculus neuregulin 1 (Nrg1), mRNA [NM_178591]	NM_178591	211323	GO:0005886|GO:0045202|GO:0046579|GO:0043624|GO:0007507|GO:0005737|GO:0007219|GO:0015758|GO:0000165|GO:0045860|GO:0016481|GO:0051155|GO:0007626|GO:0055007|GO:0043125|GO:0003712|GO:0048663|GO:0045213|GO:0007416|GO:0007399|GO:0005176|GO:0000902|GO:0007517|GO:0016477|GO:0005887|GO:0007422|GO:0010001|GO:0045595	Mm.153432	mm|8qA3
A_51_P239884	-0.325983	0.225589	-0.129957	0	1.95875	Manea	Mus musculus mannosidase, endo-alpha (Manea), mRNA [NM_172865]	NM_172865	242362	GO:0008150|GO:0005794|GO:0016787|GO:0016020|GO:0016021|GO:0005575|GO:0004569|GO:0004559	Mm.245602	mm|4qA3
A_51_P496540	-0.028867	-0.00610662	0	0.964102	3.50356	Sh2d1b1	Mus musculus SH2 domain protein 1B1 (Sh2d1b1), mRNA [NM_012009]	NM_012009	26904	GO:0005515|GO:0002769|GO:0045953|GO:0050732|GO:0050731|GO:0018108|GO:0001784|GO:0005575|GO:0032689	Mm.57009	mm|1qH3
A_51_P437426	1.61681	0.937557	0	-0.514496	-6.71651	Lrrc33	Mus musculus leucine rich repeat containing 33 (Lrrc33), mRNA [NM_146069]	NM_146069	224109	GO:0005515|GO:0008150|GO:0003674|GO:0016020|GO:0016021|GO:0005575	Mm.33498	mm|16qB2
A_51_P374707	-3.3802	-2.20459	0.0346184	0	5.49291	Tspan12	Mus musculus tetraspanin 12 (Tspan12), mRNA [NM_173007]	NM_173007	269831	GO:0042813|GO:0016020|GO:0005886|GO:0005887|GO:0045765|GO:0010842|GO:0016021|GO:0001525|GO:0007166	Mm.21950	mm|6qA3.1
A_51_P128725	1.09551	0.745008	-0.0842891	0	-2.08152	Rbak	Mus musculus RB-associated KRAB repressor (Rbak), transcript variant 1, mRNA [NM_021326]	NM_021326	57782	GO:0005622|GO:0006355|GO:0008270|GO:0005634|GO:0003676|GO:0046872|GO:0045449|GO:0006350	Mm.320419	mm|5qG2
A_51_P319379	-0.568061	-0.655238	0.0318356	0	1.62477	Tmx4	Mus musculus thioredoxin-related transmembrane protein 4 (Tmx4), mRNA [NM_029148]	NM_029148	52837	GO:0016020|GO:0006810|GO:0045454|GO:0016021|GO:0022900	Mm.264096	mm|2qF2
A_52_P2923	-0.93971	-0.708548	0.0226974	0	1.69938	Gtpbp2	Mus musculus GTP binding protein 2 (Gtpbp2), transcript variant 1, mRNA [NM_019581]	NM_019581	56055	GO:0006184|GO:0000166|GO:0003924|GO:0005525	Mm.22147	mm|17qC
A_52_P971150	-1.60625	-0.209119	0	0.154564	1.8411		Mus musculus adult male stomach cDNA, RIKEN full-length enriched library, clone:2210008N01 product:unclassifiable, full insert sequence. [AK008679]	AK008679			Mm.3507	mm|2qC1.1
A_52_P521101	-0.413387	-0.0610991	0	0.293872	2.24958	Tcf4	Mus musculus transcription factor 4 (Tcf4), transcript variant 1, mRNA [NM_013685]	NM_013685	21413	GO:0005515|GO:0005667|GO:0006355|GO:0003714|GO:0005634|GO:0007275|GO:0000122|GO:0003677|GO:0006350|GO:0003690|GO:0045944|GO:0030528|GO:0045449	Mm.4269	mm|18qE2
A_51_P316523	-4.54777	-3.12458	0	0.279706	3.00838	Irf2	Mus musculus interferon regulatory factor 2 (Irf2), mRNA [NM_008391]	NM_008391	16363	GO:0006355|GO:0003700|GO:0005634|GO:0003677|GO:0045449|GO:0006350	Mm.1149	mm|8qB1.1
A_51_P102782	0.161547	0.186761	-0.195074	0	-2.41878	Bckdhb	Mus musculus branched chain ketoacid dehydrogenase E1, beta polypeptide (Bckdhb), nuclear gene encoding mitochondrial protein, mRNA [NM_199195]	NM_199195	12040	GO:0005739|GO:0003863|GO:0008152|GO:0016491|GO:0005743|GO:0009063|GO:0003824|GO:0032403|GO:0003826|GO:0055114	Mm.12819	mm|9qE2
A_52_P106766	1.03968	0.760401	-0.00237703	0	-2.67007	Gk5	Mus musculus glycerol kinase 5 (putative) (Gk5), mRNA [NM_177352]	NM_177352	235533	GO:0016310|GO:0008150|GO:0003674|GO:0004370|GO:0000166|GO:0016301|GO:0005975|GO:0016773|GO:0005575|GO:0006071|GO:0005524|GO:0016740	Mm.213651	mm|9qE3.3
A_51_P458852	1.38055	3.26208	0	-0.979964	-3.9797	Ina	internexin neuronal intermediate filament protein, alpha Gene [Source:MGI (curated);Acc:MGI:96568] [ENSMUST00000037636]	XM_001479202	226180	GO:0005882|GO:0060052|GO:0005198|GO:0045104|GO:0005883|GO:0007275|GO:0030154|GO:0007399	Mm.414453	mm|19qC3
A_52_P163148	1.08903	0.542188	0	-0.375595	-7.6126		Mszf80-2 Fragment [Source:UniProtKB/TrEMBL;Acc:Q9QWM5] [ENSMUST00000059329]	AY149175			Mm.425832	mm|13qB3
A_51_P266683	-1.6576	-1.48659	0.352668	0	2.36979	Efna1	Mus musculus ephrin A1 (Efna1), transcript variant 1, mRNA [NM_010107]	NM_010107	13636	GO:0005886|GO:0048013|GO:0045765|GO:0005576|GO:0001525|GO:0031225|GO:0014028|GO:0043535|GO:0000187|GO:0016020|GO:0030182|GO:0046658|GO:0050770	Mm.15675	mm|3qF1
A_52_P664404	1.57539	0.613315	0	-0.0571184	-4.14793	Zfp286	Mus musculus zinc finger protein 286 (Zfp286), mRNA [NM_138949]	NM_138949	192651	GO:0008150|GO:0003674|GO:0005575|GO:0046872	Mm.168530	mm|11qB2
A_51_P243134	-0.794736	-1.81617	0.18504	0	3.20287	Adcy6	Mus musculus adenylate cyclase 6 (Adcy6), mRNA [NM_007405]	NM_007405	11512	GO:0016849|GO:0005886|GO:0023034|GO:0008294|GO:0005102|GO:0031528|GO:0005624|GO:0005524|GO:0046872|GO:0016829|GO:0042383|GO:0007190|GO:0004016|GO:0000166|GO:0016020|GO:0006171|GO:0045121|GO:0044424|GO:0016021|GO:0009190|GO:0005768	Mm.157091	mm|15qF1
A_52_P493925	-0.75089	-0.539891	0.173816	0	2.2986	Nkd1	Mus musculus naked cuticle 1 homolog (Drosophila) (Nkd1), transcript variant 1, mRNA [NM_027280]	NM_027280	93960	GO:0005515|GO:0005737|GO:0016020|GO:0005886|GO:0005509|GO:0007275|GO:0007283|GO:0016055|GO:0030154	Mm.30219	mm|8qC3
A_52_P328254	-0.776128	-0.721022	0.243724	0	3.97047	Pick1	Mus musculus 15 days embryo brain cDNA, RIKEN full-length enriched library, clone:G630007M13 product:protein that interacts with C kinase 1, full insert sequence. [AK090155]	AK090155	18693	GO:0005515|GO:0048471|GO:0030054|GO:0006200|GO:0045202|GO:0006605|GO:0007243|GO:0030425|GO:0042802|GO:0005739|GO:0005737|GO:0016301|GO:0005080|GO:0051260|GO:0019717|GO:0016887|GO:0005794|GO:0019904|GO:0050803|GO:0005529|GO:0005102|GO:0014069|GO:0007275|GO:0008022|GO:0016310|GO:0043234|GO:0043113|GO:0006468	Mm.259464	mm|15qE1
A_52_P657123	0.165417	0	-0.413423	0.0271549	-2.76116	Gm10270	PREDICTED: Mus musculus similar to put. HMG-17 protein (LOC100040129), mRNA [XM_001474128]	XM_001474128	100040129			mm|18qA1
A_52_P312102	-0.0540953	-1.06209	0	0.550369	3.79033	Sema3g	sema domain, immunoglobulin domain (Ig), short basic domain, secreted, (semaphorin) 3G Gene [Source:MGI (curated);Acc:MGI:3041242] [ENSMUST00000090180]	AK129018	218877	GO:0007165|GO:0016020|GO:0007275|GO:0005576|GO:0004872	Mm.27812	mm|14qB
A_51_P336509	-3.00381	-2.44384	0	0.230027	2.7153	Zfpm2	Mus musculus zinc finger protein, multitype 2 (Zfpm2), mRNA [NM_011766]	NM_011766	22762	GO:0030324|GO:0003714|GO:0005634|GO:0000122|GO:0001701|GO:0003677|GO:0046872|GO:0006350|GO:0048738|GO:0005622|GO:0007507|GO:0005737|GO:0048568|GO:0045944|GO:0008270|GO:0001570|GO:0045449|GO:0008134	Mm.39496	mm|15qB3.1
A_52_P352187	0.409626	0	-0.201133	0.425055	-1.90346	Acsl6	Mus musculus acyl-CoA synthetase long-chain family member 6 (Acsl6), transcript variant 4, mRNA [NM_001033599]	NM_001033599	216739	GO:0006629|GO:0005515|GO:0001676|GO:0005783|GO:0016874|GO:0005741|GO:0005634|GO:0003824|GO:0007405|GO:0005739|GO:0000166|GO:0006631|GO:0005777|GO:0005792|GO:0010867|GO:0010747|GO:0008654|GO:0005524|GO:0004467|GO:0016020|GO:0008152|GO:0010976|GO:0006641|GO:0015908|GO:0016021	Mm.267478	mm|11qB1.3
A_52_P168505	-0.709714	0	-0.0784159	0.0652051	3.15566	Zdhhc21	Mus musculus zinc finger, DHHC domain containing 21 (Zdhhc21), mRNA [NM_026647]	NM_026647	68268	GO:0008150|GO:0003674|GO:0016020|GO:0008270|GO:0016021|GO:0005575|GO:0046872|GO:0016740|GO:0008415	Mm.32047	mm|4qC3
A_52_P384956	-2.31608	-3.14516	0	0.0390201	1.70047	Bin1	Mus musculus bridging integrator 1 (Bin1), transcript variant 1, mRNA [NM_009668]	NM_009668	30948	GO:0005515|GO:0046982|GO:0005634|GO:0007275|GO:0048488|GO:0008022|GO:0030154|GO:0006897|GO:0008021|GO:0042692|GO:0005737|GO:0051020|GO:0030100	Mm.4383	mm|18qB1
A_51_P444934	1.72225	0.982989	0	-1.13776	-5.60395	Sykb	Mus musculus spleen tyrosine kinase (Sykb), mRNA [NM_011518]	NM_011518	20963	GO:0050853|GO:0046638|GO:0005515|GO:0045401|GO:0045425|GO:0045579|GO:0050731|GO:0050850|GO:0000187|GO:0019815|GO:0005737|GO:0046777|GO:0000166|GO:0016301|GO:0042101|GO:0046641|GO:0019370|GO:0001820|GO:0023034|GO:0045588|GO:0019904|GO:0043366|GO:0018108|GO:0007257|GO:0005524|GO:0043306|GO:0004672|GO:0007186|GO:0050776|GO:0006468|GO:0004713|GO:0004715|GO:0007166|GO:0004716|GO:0016740|GO:0007167	Mm.375031	mm|13qA5
A_52_P571444	-1.48359	-1.33386	0	0.155893	2.24001	Wwtr1	Mus musculus WW domain containing transcription regulator 1 (Wwtr1), transcript variant 2, mRNA [NM_133784]	NM_133784	97064	GO:0005515|GO:0005667|GO:0045599|GO:0003714|GO:0003713|GO:0005634|GO:0000122|GO:0001649|GO:0032835|GO:0042803|GO:0006350|GO:0042802|GO:0005737|GO:0045944|GO:0060271|GO:0030528|GO:0045449	Mm.405029	mm|3qD
A_51_P253094	0.963071	0.523191	-0.0791569	0	-1.80576	Suv420h2	Mus musculus suppressor of variegation 4-20 homolog 2 (Drosophila) (Suv420h2), transcript variant 1, mRNA [NM_146177]	NM_146177	232811	GO:0000780|GO:0042799|GO:0005694|GO:0016571|GO:0008168|GO:0005634|GO:0045449|GO:0016740|GO:0018024|GO:0016568|GO:0006350	Mm.247844	mm|7qA1
A_51_P404904	-0.279868	-0.408175	0	0.0749512	1.92887	Slc25a10	Mus musculus solute carrier family 25 (mitochondrial carrier, dicarboxylate transporter), member 10 (Slc25a10), nuclear gene encoding mitochondrial protein, mRNA [NM_013770]	NM_013770	27376	GO:0005743|GO:0015114|GO:0055085|GO:0005739|GO:0015709|GO:0015743|GO:0015141|GO:0015744|GO:0015297|GO:0016020|GO:0015116|GO:0005488|GO:0015117|GO:0006810|GO:0008272|GO:0006817|GO:0016021|GO:0006839|GO:0015140|GO:0015291	Mm.3991	mm|11qE2
A_52_P305230	3.27184	0.988254	-0.704798	0	-5.66719	Igsf21	Mus musculus immunoglobin superfamily, member 21 (Igsf21), mRNA [NM_198610]	NM_198610	230868	GO:0008150|GO:0003674|GO:0005575	Mm.298731	mm|4qD3
A_51_P217047	-1.32033	-0.628757	0	0.220969	1.82223	Gng10	Mus musculus guanine nucleotide binding protein (G protein), gamma 10 (Gng10), mRNA [NM_025277]	NM_025277	14700	GO:0007165|GO:0016020|GO:0007186|GO:0005886|GO:0005834|GO:0004871	Mm.41780	mm|4qB3
A_51_P134533	-3.23957	-1.24648	0	0.0325413	2.96456	S100a16	Mus musculus S100 calcium binding protein A16 (S100a16), mRNA [NM_026416]	NM_026416	67860	GO:0051592|GO:0005737|GO:0005509|GO:0005730|GO:0005634|GO:0042803	Mm.331185	mm|3qF1
A_52_P83615	-0.652644	-1.207	0	0.136675	1.73226	Klhl9	Mus musculus kelch-like 9 (Drosophila) (Klhl9), mRNA [NM_172871]	NM_172871	242521	GO:0005515|GO:0008150|GO:0003674|GO:0005575	Mm.260601	mm|4qC4
A_51_P464478	-0.986402	-1.39401	0	0.06742	1.91027	Il4ra	Mus musculus interleukin 4 receptor, alpha (Il4ra), mRNA [NM_001008700]	NM_001008700	16190	GO:0005515|GO:0004896|GO:0005886|GO:0019221|GO:0005576|GO:0005615|GO:0007165|GO:0016020|GO:0042127|GO:0045626|GO:0004872|GO:0016021|GO:0045630	Mm.233802	mm|7qF3
A_51_P288419	0.512245	0.232862	-0.405385	0	-5.26865	Usp13	ubiquitin specific peptidase 13 (isopeptidase T-3) Gene [Source:MGI (curated);Acc:MGI:1919857] [ENSMUST00000072312]		72607	GO:0008150|GO:0003674|GO:0016787|GO:0008233|GO:0008234|GO:0005575|GO:0004221|GO:0046872		mm|3qA3
A_52_P739078	-0.3476	0	-0.0699739	0.410247	2.00616		Mus musculus 0 day neonate thymus cDNA, RIKEN full-length enriched library, clone:A430079A06 product:unclassifiable, full insert sequence. [AK040223]	AK040223				mm|15qB3.1
A_51_P202801	-0.42034	-1.65558	0.196059	0	3.24231	Abcb9	Mus musculus ATP-binding cassette, sub-family B (MDR/TAP), member 9 (Abcb9), mRNA [NM_019875]	NM_019875	56325	GO:0017111|GO:0006200|GO:0005783|GO:0042626|GO:0015031|GO:0055085|GO:0005524|GO:0005764|GO:0003674|GO:0008150|GO:0015833|GO:0000166|GO:0016020|GO:0005789|GO:0006810|GO:0016021|GO:0015197|GO:0016887	Mm.254839	mm|5qF
A_52_P279658	-0.655151	-0.317862	0.238443	0	2.59238	Cast	Mus musculus calpastatin (Cast), mRNA [NM_009817]	NM_009817	12380	GO:0010951|GO:0030163|GO:0010859|GO:0004869|GO:0010466|GO:0005575|GO:0030414|GO:0043086	Mm.29163	mm|13qC1
A_52_P203691	1.10699	0.624475	-0.0201845	0	-5.07151	Arl5c	Mus musculus ADP-ribosylation factor-like 5C (Arl5c), mRNA [NM_207231]	NM_207231	217151	GO:0005622|GO:0008150|GO:0003674|GO:0000166|GO:0007264|GO:0005575|GO:0005525	Mm.277896	mm|11qD
A_51_P232393	0.346557	0.630775	0	-0.194815	-4.09586	Myo5c	Mus musculus myosin VC (Myo5c), mRNA [NM_001081322]	NM_001081322	208943	GO:0008150|GO:0003674|GO:0003774|GO:0000166|GO:0016459|GO:0005575|GO:0005524	Mm.41339	mm|9qD
A_51_P495540	-0.891843	-1.03548	0.118884	0	2.35713	Pea15a	Mus musculus phosphoprotein enriched in astrocytes 15A (Pea15a), transcript variant 2, mRNA [NM_011063]	NM_011063	18611	GO:0005515|GO:0005737|GO:0023034|GO:0005875|GO:0005080|GO:0006810|GO:0008643|GO:0006915|GO:0005624|GO:0042981	Mm.544	mm|1qH3
A_52_P115787	1.78564	0.841873	-0.742037	0	-5.11715	Grb10	Mus musculus growth factor receptor bound protein 10 (Grb10), transcript variant 1, mRNA [NM_010345]	NM_010345	14783	GO:0005515|GO:0005158|GO:0046627|GO:0045719|GO:0005829|GO:0042326|GO:0007165|GO:0005737|GO:0005070|GO:0046325|GO:0001784|GO:0004872|GO:0048009	Mm.479549	mm|11qA1
A_51_P404565	-0.436722	-1.37673	0	0.458897	2.34149	Ap1s3	Mus musculus adaptor-related protein complex AP-1, sigma 3 (Ap1s3), mRNA [NM_183027]	NM_183027	252903	GO:0005515|GO:0030131|GO:0005794|GO:0031410|GO:0005575|GO:0015031|GO:0006886|GO:0030117|GO:0006897|GO:0003674|GO:0008150|GO:0005905|GO:0016020|GO:0008565|GO:0006810|GO:0030130|GO:0016192	Mm.32409	mm|1qC4
A_52_P48569	0.689498	0.70535	-0.124979	0	-3.32283	Slc38a4	Mus musculus solute carrier family 38, member 4 (Slc38a4), mRNA [NM_027052]	NM_027052	69354	GO:0016020|GO:0015171|GO:0005886|GO:0006865|GO:0006810|GO:0016021|GO:0006814|GO:0055085|GO:0015293|GO:0006811	Mm.250980	mm|15qF1
A_52_P499128	0.926823	0.117398	-0.580915	0	-2.44174		synaptojanin 2 Gene [Source:MGI (curated);Acc:MGI:1201671] [ENSMUST00000115786]	AK014584				mm|17qA1
A_52_P513123	1.15794	0.703501	-0.101027	0	-2.4687	Dna2	Mus musculus DNA replication helicase 2 homolog (yeast) (Dna2), mRNA [NM_177372]	NM_177372	327762	GO:0006260|GO:0008150|GO:0003674|GO:0004003|GO:0016787|GO:0006200|GO:0000166|GO:0004386|GO:0005575|GO:0005524|GO:0003677	Mm.21492	mm|10qB4
A_52_P522845	1.24671	0.802476	-0.115207	0	-2.28776
A_51_P194070	-1.03971	-1.56253	0.405904	0	3.22167	Pam	Mus musculus peptidylglycine alpha-amidating monooxygenase (Pam), mRNA [NM_013626]	NM_013626	18484	GO:0005515|GO:0031418|GO:0004598|GO:0005507|GO:0009987|GO:0042493|GO:0005624|GO:0031410|GO:0003824|GO:0046872|GO:0016829|GO:0004504|GO:0005829|GO:0004497|GO:0016020|GO:0005887|GO:0016491|GO:0043204|GO:0016021|GO:0030141|GO:0009268|GO:0055114|GO:0006518	Mm.5121	mm|1qD
A_52_P378211	-0.184461	-1.14443	0	0.00722504	2.5729	Dusp22	Mus musculus dual specificity phosphatase 22 (Dusp22), transcript variant 2, mRNA [NM_134068]	NM_134068	105352	GO:0005515|GO:0046330|GO:0005634|GO:0005575|GO:0016791|GO:0005737|GO:0006470|GO:0016787|GO:0016311|GO:0042127|GO:0004721|GO:0007179|GO:0008138|GO:0004725	Mm.289646	mm|13qA3.2
A_52_P586559	-0.422293	-0.912341	0.460831	0	2.16074	Eef2k	Mus musculus eukaryotic elongation factor-2 kinase (Eef2k), mRNA [NM_007908]	NM_007908	13631	GO:0005516|GO:0000166|GO:0016301|GO:0005488|GO:0004674|GO:0005509|GO:0004686|GO:0006468|GO:0005524|GO:0016740	Mm.25997	mm|7qF2
A_52_P521054	-0.843665	-0.803866	0.481962	0	6.73043	Serpinb8	Mus musculus serine (or cysteine) peptidase inhibitor, clade B, member 8 (Serpinb8), transcript variant 1, mRNA [NM_011459]	NM_011459	20725	GO:0010951|GO:0008150|GO:0003674|GO:0005737|GO:0004867|GO:0010466|GO:0005575|GO:0030414	Mm.83909	mm|1qE2.1
A_51_P285077	0.491275	0.356225	-0.320692	0	-2.17197	Hhatl	Mus musculus hedgehog acyltransferase-like (Hhatl), transcript variant 1, mRNA [NM_029095]	NM_029095	74770	GO:0005515|GO:0016020|GO:0005783|GO:0060262|GO:0016021	Mm.44195	mm|9qF4
A_52_P691960	-0.465657	-0.45612	0	0.0891309	2.88986		Mus musculus activated spleen cDNA, RIKEN full-length enriched library, clone:F830049C03 product:unclassifiable, full insert sequence. [AK089909]	AK089909				mm|9qD
A_52_P192059	-0.777924	-1.58209	0.0755372	0	4.10291	Nup210l	Mus musculus nucleoporin 210-like (Nup210l), mRNA [NM_029937]	NM_029937	77595	GO:0008150|GO:0003674|GO:0016020|GO:0016021|GO:0005575	Mm.159949	mm|3qF1
A_51_P419147	-0.282475	-0.749521	0.130096	0	1.85425	Lpxn	Mus musculus leupaxin (Lpxn), mRNA [NM_134152]	NM_134152	107321	GO:0005737|GO:0008270|GO:0046872	Mm.313136	mm|19qA
A_52_P253179	-1.94403	-1.79805	0	0.340729	3.912	Igfbp3	Mus musculus insulin-like growth factor binding protein 3 (Igfbp3), mRNA [NM_008343]	NM_008343	16009	GO:0042567|GO:0042568|GO:0008285|GO:0031994|GO:0031995|GO:0005576|GO:0005625|GO:0005634|GO:0001558|GO:0005615|GO:0001649|GO:0016942|GO:0019838|GO:0001933|GO:0006468|GO:0005520	Mm.29254	mm|11qA1
A_52_P184544	1.49525	0.885886	0	-0.161548	-2.03307	5730590G19Rik	Mus musculus RIKEN cDNA 5730590G19 gene (5730590G19Rik), mRNA [NM_029835]	NM_029835	77011	GO:0008150|GO:0003674|GO:0007049|GO:0006281|GO:0005634|GO:0005575|GO:0006974	Mm.28132	mm|7qD3
A_51_P152685	0.933656	0.520772	0	-0.0324068	-4.36402	Pcnxl2	Mus musculus pecanex-like 2 (Drosophila) (Pcnxl2), transcript variant 2, mRNA [NM_175561]	NM_175561	270109	GO:0008150|GO:0003674|GO:0016020|GO:0016021|GO:0005575	Mm.145535	mm|8qE2
A_51_P385639	1.6508	1.63984	0	-0.266103	-4.77709	Gjb5	Mus musculus gap junction protein, beta 5 (Gjb5), mRNA [NM_010291]	NM_010291	14622	GO:0030054|GO:0007154|GO:0060713|GO:0016020|GO:0005886|GO:0060708|GO:0005921|GO:0005922|GO:0016021	Mm.26859	mm|4qD2.2
A_51_P268934	-0.979139	-0.847065	0.434154	0	2.15412	Slc35e4	Mus musculus solute carrier family 35, member E4 (Slc35e4), mRNA [NM_153142]	NM_153142	103710	GO:0008150|GO:0003674|GO:0016020|GO:0016021|GO:0005575	Mm.171514	mm|11qA1
A_51_P305547	3.33089	2.2431	-0.859096	0	-2.79748	Snai2	Mus musculus snail homolog 2 (Drosophila) (Snai2), mRNA [NM_011415]	NM_011415	20583	GO:0009314|GO:0045884|GO:0005634|GO:0007275|GO:0000122|GO:0009790|GO:0003676|GO:0003677|GO:0046872|GO:0006350|GO:0005622|GO:0008270|GO:0045449	Mm.4272	mm|16qA1
A_51_P505662	2.02717	2.13502	0	-1.12178	-3.21487	4933437F05Rik	Mus musculus RIKEN cDNA 4933437F05 gene (4933437F05Rik), mRNA [NM_027744]	NM_027744	71275	GO:0008150|GO:0003674|GO:0005488|GO:0008152|GO:0016491|GO:0005575|GO:0003824|GO:0055114	Mm.79198	mm|12qD2
A_51_P408749	-1.04985	-1.34941	0	0.0814528	2.64866	4933439C10Rik	Mus musculus RIKEN cDNA 4933439C10 gene (4933439C10Rik), non-coding RNA [NR_015585]	NR_015585	74476	GO:0008150|GO:0003674|GO:0005575	Mm.440257	mm|11qB1.3
A_52_P337086	-2.0969	-2.06293	0.36663	0	4.06729	Thbs1	Mus musculus thrombospondin 1 (Thbs1), mRNA [NM_011580]	NM_011580	21825	GO:0003417|GO:0006954|GO:0005198|GO:0016525|GO:0010811|GO:0005509|GO:0050840|GO:0005576|GO:0007155|GO:0008201|GO:0005615	Mm.4159	mm|2qE5
A_52_P127069	-0.352649	-1.1563	0	0.544036	2.38354	Sgk3	Mus musculus serum/glucocorticoid regulated kinase 3 (Sgk3), transcript variant 1, mRNA [NM_133220]	NM_133220	170755	GO:0005515|GO:0006916|GO:0031410|GO:0005524|GO:0016310|GO:0004672|GO:0007154|GO:0000166|GO:0004674|GO:0016301|GO:0016023|GO:0006468|GO:0035091|GO:0016740|GO:0005768	Mm.336410	mm|1qA2
A_51_P272323	-0.884539	-2.00905	0	0.277755	3.68109	Mlph	Mus musculus melanophilin (Mlph), mRNA [NM_053015]	NM_053015	171531	GO:0005515|GO:0042470|GO:0017137|GO:0032400|GO:0003779|GO:0030318|GO:0006605|GO:0015629|GO:0006886|GO:0046872|GO:0031489|GO:0050790|GO:0051010|GO:0043473|GO:0008270|GO:0017022	Mm.105208	mm|1qD
A_52_P311185	0.399708	0.613172	0	-0.0562792	-1.66263	Gfm1	Mus musculus adult male medulla oblongata cDNA, RIKEN full-length enriched library, clone:6330405J24 product:G elongation factor, full insert sequence. [AK018125]	AK018125	28030	GO:0006184|GO:0005739|GO:0005622|GO:0000166|GO:0003924|GO:0005525|GO:0003746|GO:0006412|GO:0006414	Mm.122466	mm|3qE1
A_52_P386544	6.4911	4.71702	0	-2.27373	-5.22399	Rpl39l	Mus musculus ribosomal protein L39-like (Rpl39l), mRNA [NM_026594]	NM_026594	68172	GO:0008150|GO:0003674|GO:0005840|GO:0005575	Mm.23690	mm|16qA1
A_51_P204387	0.175084	0.313489	-0.388739	0	-3.49838	Tmem63c	Mus musculus transmembrane protein 63c (Tmem63c), mRNA [NM_172583]	NM_172583	217733	GO:0008150|GO:0003674|GO:0016020|GO:0016021|GO:0005575	Mm.110032	mm|12qD2
A_51_P252596	-0.508041	-0.477551	0	0.550647	2.67525	D330022K07Rik	Mus musculus 13 days embryo heart cDNA, RIKEN full-length enriched library, clone:D330022K07 product:unclassifiable, full insert sequence. [AK084625]	AK084625	319940	GO:0008150|GO:0003674|GO:0005575	Mm.441720	mm|8qB1.1
A_52_P596080	0.144165	0.20925	-0.188593	0	-2.74773	Hnrnpc	Mus musculus heterogeneous nuclear ribonucleoprotein C (Hnrnpc), transcript variant 1, mRNA [NM_016884]	NM_016884	15381	GO:0008380|GO:0006397|GO:0000166|GO:0030529|GO:0003723|GO:0005681|GO:0005634|GO:0045120|GO:0003729|GO:0003676	Mm.427321	mm|14qC2
A_52_P1132297	-1.15246	-1.12816	0	0.0831237	2.39616		Mus musculus 13 days embryo male testis cDNA, RIKEN full-length enriched library, clone:6030446O22 product:unclassifiable, full insert sequence. [AK134371]	AK134371			Mm.409757	mm|4qD2.2
A_51_P475938	-1.82071	-2.6308	2.58781	2.42044	0	Mfsd6l	Mus musculus major facilitator superfamily domain containing 6-like (Mfsd6l), mRNA [NM_146004]	NM_146004	215723	GO:0008150|GO:0003674|GO:0016020|GO:0016021|GO:0005575|GO:0055085	Mm.131205	mm|11qB3
A_51_P475049	1.91653	1.79298	0	-0.407129	-8.18796	Uchl1	Mus musculus ubiquitin carboxyl-terminal hydrolase PGP9.5 (Uch-L1) mRNA, complete cds. [AF172334]	AF172334	22223	GO:0043130|GO:0030424|GO:0006511|GO:0008283|GO:0016874|GO:0006950|GO:0007409|GO:0019233|GO:0005829|GO:0050905|GO:0005622|GO:0005737|GO:0007412|GO:0016787|GO:0043025|GO:0007628|GO:0019896|GO:0042755|GO:0008233|GO:0004221|GO:0008234	Mm.29807	mm|5qC3.1
A_52_P35801	1.13852	0.345982	0	-0.137386	-7.8939	Marcksl1	Mus musculus MARCKS-like 1 (Marcksl1), mRNA [NM_010807]	NM_010807	17357	GO:0005516|GO:0008284|GO:0016192	Mm.424974	mm|4qD2.2
A_51_P207380	1.17252	0.0786414	0	-0.727616	-2.70458	4930526D03Rik	Mus musculus RIKEN cDNA 4930526D03 gene (4930526D03Rik), mRNA [NM_199023]	NM_199023	277496	GO:0008150|GO:0003674|GO:0005575	Mm.212749	mm|2qH4
A_51_P214209	1.16219	1.18801	-0.230362	0	-2.60622	Spc24	Mus musculus SPC24, NDC80 kinetochore complex component, homolog (S. cerevisiae) (Spc24), mRNA [NM_026282]	NM_026282	67629	GO:0008150|GO:0003674|GO:0007067|GO:0007049|GO:0000776|GO:0005634|GO:0005575|GO:0051301	Mm.295642	mm|9qA3
A_51_P497395	-0.36532	-0.315482	0.602753	0	3.73899	Lypd1	Mus musculus Ly6/Plaur domain containing 1 (Lypd1), mRNA [NM_145100]	NM_145100	72585	GO:0016020|GO:0005886|GO:0031225	Mm.479965	mm|1qE3
A_51_P418357	2.28361	1.03485	0	-1.57294	-5.36776	Mov10l1	Mus musculus Moloney leukemia virus 10-like 1 (Mov10l1), mRNA [NM_031260]	NM_031260	83456	GO:0005737|GO:0007517|GO:0016787|GO:0000166|GO:0008283|GO:0004386|GO:0007275|GO:0045786|GO:0005524	Mm.358791	mm|15qE3
A_52_P62085	-0.226863	-0.26934	0	0.148141	2.2672	Ctsz	Mus musculus cathepsin Z (Ctsz), mRNA [NM_022325]	NM_022325	64138	GO:0004197|GO:0060441|GO:0016787|GO:0006508|GO:0008233|GO:0008234|GO:0005764	Mm.156919	mm|2qH4
A_52_P300424	-0.0874233	-0.320023	0	0.239427	2.9548	Derl1	Mus musculus Der1-like domain family, member 1 (Derl1), mRNA [NM_024207]	NM_024207	67819	GO:0006986|GO:0016020|GO:0005783|GO:0006810|GO:0016021|GO:0015031	Mm.289387	mm|15qD1
A_51_P364485	-1.62838	-1.81741	0	0.301001	2.39586	Tnfaip2	Mus musculus tumor necrosis factor, alpha-induced protein 2 (Tnfaip2), mRNA [NM_009396]	NM_009396	21928	GO:0007275|GO:0001525|GO:0030154	Mm.255332	mm|12qF1
A_51_P413147	0.896404	0	-0.588377	0.116511	-2.88397	Klk1b3	Mus musculus kallikrein 1-related peptidase b3 (Klk1b3), mRNA [NM_008693]	NM_008693	18050	GO:0007165|GO:0016787|GO:0004252|GO:0006508|GO:0008236|GO:0008233|GO:0005057|GO:0003824|GO:0008083|GO:0046872	Mm.439740	mm|7qB4
A_51_P398723	-2.36594	-2.22916	2.74845	2.77682	0	Flt1	Mus musculus FMS-like tyrosine kinase 1 (Flt1), mRNA [NM_010228]	NM_010228	14254	GO:0005515|GO:0005886|GO:0002040|GO:0048146|GO:0006940|GO:0030154|GO:0042802|GO:0000186|GO:0019838|GO:0000166|GO:0016301|GO:0005021|GO:0004872|GO:0048010|GO:0001666|GO:0001569|GO:0030335|GO:0018108|GO:0007275|GO:0001525|GO:0048661|GO:0005524|GO:0007165|GO:0016310|GO:0004672|GO:0016020|GO:0016477|GO:0005887|GO:0006468|GO:0004713|GO:0016021|GO:0004714|GO:0030522|GO:0007169|GO:0016740	Mm.389712	mm|5qG3
A_51_P483499	-0.781455	-0.729457	0	0.00108719	2.75301	Serpinb9c	Mus musculus serine (or cysteine) peptidase inhibitor, clade B, member 9c (Serpinb9c), transcript variant 2, mRNA [NM_011453]	NM_011453	20707	GO:0008150|GO:0003674|GO:0005575	Mm.219429	mm|13qA3.3
A_52_P471395	-1.21896	-1.52684	0.155826	0	1.90718	Ifngr2	Mus musculus interferon gamma receptor 2 (Ifngr2), mRNA [NM_008338]	NM_008338	15980	GO:0007165|GO:0004872	Mm.249364	mm|16qC3.3
A_52_P517224	1.22412	0.615936	0	-0.721937	-6.54606	Trim63	Mus musculus tripartite motif-containing 63 (Trim63), mRNA [NM_001039048]	NM_001039048	433766	GO:0005622|GO:0005515|GO:0005737|GO:0004842|GO:0016567|GO:0006936|GO:0043292|GO:0016874|GO:0043161|GO:0008270|GO:0005634|GO:0046872	Mm.331961	mm|4qD3
A_51_P333923	0.649075	0	-0.298326	0.351599	-4.46388	Tspan1	Mus musculus tetraspanin 1 (Tspan1), mRNA [NM_133681]	NM_133681	66805	GO:0008150|GO:0003674|GO:0016020|GO:0016021|GO:0005575|GO:0005764	Mm.45994	mm|4qD1
A_51_P157270	0.917159	1.74869	0	-0.356441	-5.66003	3830431G21Rik	Mus musculus RIKEN cDNA 3830431G21 gene (3830431G21Rik), mRNA [NM_001177503]	NM_001177503	217682	GO:0008150|GO:0003674|GO:0005575	Mm.154541	mm|12qD1
A_51_P163906	0.835341	1.02491	0	-0.318018	-4.70403	Tln2	Mus musculus talin 2 (Tln2), mRNA [NM_001081242]	NM_001081242	70549	GO:0005515|GO:0030054|GO:0005886|GO:0005158|GO:0045202|GO:0003779|GO:0001726|GO:0005737|GO:0016020|GO:0005488|GO:0005200|GO:0005856|GO:0005925|GO:0007016	Mm.33645	mm|9qC
A_51_P318577	1.42503	3.27274	0	-1.31848	-6.25828	Sult6b1	Mus musculus sulfotransferase family, cytosolic, 6B, member 1 (Sult6b1), mRNA [NM_001163625]	NM_001163625	73671	GO:0008150|GO:0003674|GO:0005737|GO:0008146|GO:0005575|GO:0016740	Mm.45514	mm|17qE3
A_51_P301566	-0.780304	-1.6731	0	0.80692	5.90964	Plat	Mus musculus plasminogen activator, tissue (Plat), mRNA [NM_008872]	NM_008872	18791	GO:0001666|GO:0004252|GO:0035249|GO:0045202|GO:0045177|GO:0014909|GO:0005576|GO:0003824|GO:0005615|GO:0005737|GO:0016787|GO:0006508|GO:0008236|GO:0008233|GO:0048008|GO:0030141	Mm.154660	mm|8qA2
A_51_P454008	-1.65673	-1.25119	0	0.699593	4.11721	Lbp	Mus musculus lipopolysaccharide binding protein (Lbp), mRNA [NM_008489]	NM_008489	16803	GO:0070891|GO:0050830|GO:0005615|GO:0008289|GO:0060265|GO:0002281|GO:0032496|GO:0006810|GO:0044130|GO:0008228|GO:0042742|GO:0032760|GO:0042535|GO:0005102|GO:0005576|GO:0032722|GO:0006953|GO:0002232|GO:0001530|GO:0050829|GO:0071223|GO:0071222|GO:0045087|GO:0006869|GO:0051637|GO:0090023	Mm.218846	mm|2qH1
A_52_P583031	1.30075	1.04286	0	-0.0816526	-2.57554	Arvcf	Mus musculus armadillo repeat gene deleted in velo-cardio-facial syndrome (Arvcf), mRNA [NM_033474]	NM_033474	11877	GO:0016339|GO:0005515|GO:0005737|GO:0005886|GO:0005488|GO:0005634|GO:0007155	Mm.293599	mm|16qA3
A_52_P368057	-4.00622	-0.475328	0	0.00254965	4.46356	Slc7a11	Mus musculus solute carrier family 7 (cationic amino acid transporter, y+ system), member 11 (Slc7a11), mRNA [NM_011990]	NM_011990	26570	GO:0005791|GO:0005792|GO:0016020|GO:0015171|GO:0005886|GO:0006865|GO:0006810|GO:0016021|GO:0005856|GO:0055085|GO:0003333	Mm.260988	mm|3qC
A_51_P471058	-0.729429	-0.649712	0	0.606655	2.34517	Mrc2	Mus musculus mannose receptor, C type 2 (Mrc2), mRNA [NM_008626]	NM_008626	17534	GO:0007165|GO:0016020|GO:0009986|GO:0005488|GO:0005518|GO:0005529|GO:0004872|GO:0016021|GO:0006897	Mm.235616	mm|11qE1
A_52_P25089	-0.0307372	-0.0350013	0	1.2399	2.95905	Sox6	Mus musculus SRY-box containing gene 6 (Sox6), transcript variant 1, mRNA [NM_011445]	NM_011445	20679	GO:0005515|GO:0003700|GO:0051216|GO:0048709|GO:0048708|GO:0005634|GO:0016458|GO:0009791|GO:0042692|GO:0021778|GO:0048821|GO:0045944|GO:0045449|GO:0030097|GO:0005667|GO:0006355|GO:0046982|GO:0010843|GO:0007275|GO:0000122|GO:0035051|GO:0003677|GO:0001701|GO:0006350|GO:0043565|GO:0000902|GO:0045165|GO:0045893|GO:0045892	Mm.323365	mm|7qF1
A_51_P283590	-2.42153	-4.38343	0	0.42039	5.03959	Anxa1	Mus musculus annexin A1 (Anxa1), mRNA [NM_010730]	NM_010730	16952	GO:0005515|GO:0003727|GO:0070301|GO:0005886|GO:0005634|GO:0042995|GO:0005615|GO:0042803|GO:0005544|GO:0005737|GO:0005543|GO:0003697|GO:0042127|GO:0050482|GO:0043066|GO:0004859|GO:0043065|GO:0031966|GO:0005509|GO:0031394|GO:0019834|GO:0002674|GO:0042383|GO:0043234|GO:0005929|GO:0007165|GO:0050790|GO:0007049|GO:0016020|GO:0050709|GO:0030073|GO:0007166	Mm.248360	mm|19qB
A_52_P35670	-1.89631	-0.335428	0.0922089	0	2.15234	Snapc3	Mus musculus 0 day neonate lung cDNA, RIKEN full-length enriched library, clone:E030018J20 product:unclassifiable, full insert sequence. [AK053153]	AK053153	77634	GO:0005634|GO:0003677|GO:0045449|GO:0006350	Mm.271985	mm|4qC3
A_52_P213932	-3.28213	-3.267	0.313742	0	2.15522	Adamts1	Mus musculus a disintegrin-like and metallopeptidase (reprolysin type) with thrombospondin type 1 motif, 1 (Adamts1), mRNA [NM_009621]	NM_009621	11504	GO:0005515|GO:0001822|GO:0005578|GO:0001542|GO:0005576|GO:0031410|GO:0046872|GO:0005604|GO:0060347|GO:0031012|GO:0016787|GO:0016525|GO:0006508|GO:0008233|GO:0008270|GO:0004222|GO:0008201|GO:0008237	Mm.1421	mm|16qC3.3
A_51_P353776	3.24407	2.41409	-0.113863	0	-7.0713	Gjb3	Mus musculus gap junction protein, beta 3 (Gjb3), transcript variant 2, mRNA [NM_008126]	NM_008126	14620	GO:0030054|GO:0007154|GO:0016020|GO:0005886|GO:0007605|GO:0005921|GO:0005922|GO:0016021|GO:0001890	Mm.90003	mm|4qD2.2
A_51_P351975	2.20672	3.59349	0	-1.01577	-3.08296	Hoxa1	Mus musculus homeobox A1 (Hoxa1), mRNA [NM_010449]	NM_010449	15394	GO:0006355|GO:0042472|GO:0003700|GO:0006357|GO:0021953|GO:0021569|GO:0005634|GO:0007275|GO:0009952|GO:0003677|GO:0009653|GO:0006350|GO:0007399|GO:0043565|GO:0021571|GO:0008045|GO:0021570|GO:0048646|GO:0021754|GO:0045944|GO:0030528|GO:0021612|GO:0030902|GO:0045449	Mm.197	mm|6qB3
A_52_P5213	0.562534	0.450728	-0.141548	0	-1.99903	Chd1l	Mus musculus chromodomain helicase DNA binding protein 1-like (Chd1l), mRNA [NM_026539]	NM_026539	68058	GO:0008150|GO:0003674|GO:0006281|GO:0016787|GO:0000166|GO:0004386|GO:0005634|GO:0005575|GO:0003676|GO:0005524|GO:0003677|GO:0006974	Mm.41447	mm|3qF2.2
A_52_P574378	-0.450627	-0.45502	0	0.468329	3.98244	B230214N19Rik	Mus musculus 2 days neonate thymus thymic cells cDNA, RIKEN full-length enriched library, clone:E430010H03 product:Hypothetical phenylalanine-rich region containing protein, full insert sequence. [AK088293]	AK088293	78876	GO:0008150|GO:0003674|GO:0005575	Mm.452785	mm|19qC3
A_51_P379478	-0.0505462	-1.21434	0.369307	0	3.69748	Nckap5	Mus musculus NCK-associated protein 5 (Nckap5), transcript variant 2, mRNA [NM_172484]	NM_172484	210356	GO:0008150|GO:0003674|GO:0005575	Mm.377234	mm|1qE3
A_51_P142346	1.02771	0.79263	-0.0175066	0	-2.32251	Fancm	Mus musculus Fanconi anemia, complementation group M (Fancm), mRNA [NM_178912]	NM_178912	104806	GO:0005515|GO:0008026|GO:0006200|GO:0004386|GO:0005634|GO:0006259|GO:0003676|GO:0003677|GO:0005524|GO:0006974|GO:0004518|GO:0006281|GO:0016787|GO:0000166	Mm.374847	mm|12qC1
A_51_P242930	-1.53367	-0.0540442	0	0.740418	2.34684	Lat2	Mus musculus linker for activation of T cells family, member 2 (Lat2), transcript variant 1, mRNA [NM_020044]	NM_020044	56743	GO:0050853|GO:0042113|GO:0043303|GO:0016020|GO:0005886|GO:0045121|GO:0016021	Mm.391375	mm|5qG2
A_51_P408989	-1.27225	-0.0340052	0.203106	0	1.91104	2810055F11Rik	Mus musculus RIKEN cDNA 2810055F11 gene (2810055F11Rik), mRNA [NM_026038]	NM_026038	67217	GO:0008150|GO:0003674|GO:0018112|GO:0005575|GO:0016853	Mm.286120	mm|12qC3
A_52_P105381	-0.0934134	0	-0.384189	0.514928	2.24494	Dgcr8	Mus musculus 16 days embryo head cDNA, RIKEN full-length enriched library, clone:C130032F19 product:DGCRK6 PROTEIN homolog [Homo sapiens], full insert sequence. [AK048056]	AK048056	94223	GO:0005622|GO:0005515|GO:0003725|GO:0003723|GO:0031053|GO:0005634|GO:0046872	Mm.235287	mm|16qA3
A_51_P139078	0.784503	0.137098	0	-0.398481	-2.86689		Mus musculus adult male epididymis cDNA, RIKEN full-length enriched library, clone:9230109L20 product:unclassifiable, full insert sequence. [AK079007]	AK079007				mm|13qB1
A_52_P44824	1.0698	1.57857	0	-0.266935	-1.89737	Gngt2	guanine nucleotide binding protein (G protein), gamma transducing activity polypeptide 2 Gene [Source:MGI (curated);Acc:MGI:893584] [ENSMUST00000036088]	AK010554	14710	GO:0007165|GO:0016020|GO:0007186|GO:0005886|GO:0005834|GO:0004871		mm|11qD
A_51_P510713	-3.17658	-1.8122	0	0.88888	5.66136	Isg20	Mus musculus interferon-stimulated protein (Isg20), transcript variant 1, mRNA [NM_020583]	NM_020583	57444	GO:0005622|GO:0008150|GO:0003674|GO:0004527|GO:0004518|GO:0016787|GO:0003723|GO:0005634|GO:0005575|GO:0008859|GO:0003676|GO:0046872	Mm.322843	mm|7qD3
A_51_P120917	-0.296426	-0.481899	0	0.719395	3.17162	Kcnmb2	Mus musculus potassium large conductance calcium-activated channel, subfamily M, beta member 2 (Kcnmb2), mRNA [NM_028231]	NM_028231	72413	GO:0034220|GO:0016020|GO:0006810|GO:0005267|GO:0016021|GO:0005575|GO:0015269|GO:0006813|GO:0005216|GO:0006811	Mm.64790	mm|3qA3
A_52_P391805	1.27611	0.626235	0	-0.533414	-3.90499	4930452B06Rik	Mus musculus RIKEN cDNA 4930452B06 gene (4930452B06Rik), mRNA [NM_028934]	NM_028934	74430	GO:0008150|GO:0003674|GO:0005575	Mm.271901	mm|14qA1
A_51_P475378	-1.11241	-1.61606	0.74509	0	3.24503	Echdc3	Mus musculus enoyl Coenzyme A hydratase domain containing 3 (Echdc3), nuclear gene encoding mitochondrial protein, mRNA [NM_024208]	NM_024208	67856	GO:0005739|GO:0008150|GO:0003674|GO:0008152|GO:0003824	Mm.38342	mm|2qA1
A_51_P127358	0.5008	1.96391	0	-0.157345	-2.53148	4933416I08Rik	PREDICTED: Mus musculus RIKEN cDNA 4933416I08 gene, transcript variant 1 (4933416I08Rik), mRNA [XM_204338]	XM_204338	71159		Mm.396063	mm|XqA5
A_51_P219970	-0.224493	-1.13111	0	0.655784	2.3344	Cela1	Mus musculus 10 day old male pancreas cDNA, RIKEN full-length enriched library, clone:1810062B19 product:elastase 1, pancreatic, full insert sequence. [AK007931]	AK007931	109901	GO:0055123|GO:0010553|GO:0010552|GO:0061113|GO:0009791|GO:0006954|GO:0016787|GO:0035264|GO:0042127|GO:0031017|GO:0008236|GO:0008233|GO:0045595|GO:0016055	Mm.2131	mm|15qF1
A_52_P42704	0.871136	0.821846	-0.0581889	0	-1.77219	Zdhhc19	Mus musculus zinc finger, DHHC domain containing 19 (Zdhhc19), mRNA [NM_199309]	NM_199309	245308	GO:0008150|GO:0003674|GO:0016020|GO:0008270|GO:0016021|GO:0005575|GO:0046872|GO:0016740|GO:0008415	Mm.76859	mm|16qB3
A_52_P883300	3.46824	2.1137	0	-2.75888	-4.50191	E130202H07Rik	Mus musculus 0 day neonate eyeball cDNA, RIKEN full-length enriched library, clone:E130202H07 product:unclassifiable, full insert sequence. [AK053684]	AK053684	328443	GO:0008150|GO:0003674|GO:0005575	Mm.187909	mm|14qD3
A_51_P340200	0.278734	0.214718	0	-0.204181	-2.97218	G3bp2	Mus musculus GTPase activating protein (SH3 domain) binding protein 2 (G3bp2), transcript variant 1, mRNA [NM_011816]	NM_011816	23881	GO:0005622|GO:0000166|GO:0007264|GO:0003723|GO:0006810|GO:0051028|GO:0005575|GO:0003676	Mm.290530	mm|5qE2
A_52_P1172444	-0.901457	-0.91437	0	0.178874	2.31323		Mus musculus 16 days embryo head cDNA, RIKEN full-length enriched library, clone:C130060D21 product:unclassifiable, full insert sequence. [AK048431]	AK048431			Mm.442290	mm|15qA1
A_51_P476689	4.03867	2.16631	0	-0.216423	-2.07208	Mapt	Mus musculus microtubule-associated protein tau (Mapt), transcript variant 1, mRNA [NM_001038609]	NM_001038609	17762	GO:0005515|GO:0008017|GO:0043005|GO:0030424|GO:0010033|GO:0005886|GO:0019901|GO:0007584|GO:0019904|GO:0005874|GO:0006915|GO:0042995|GO:0044295|GO:0035085|GO:0005737|GO:0016020|GO:0007026|GO:0005856|GO:0019899	Mm.1287	mm|11qE1
A_52_P416879	0.247092	0.217288	-0.108824	0	-2.13281	Bckdhb	Mus musculus branched chain ketoacid dehydrogenase E1, beta polypeptide (Bckdhb), nuclear gene encoding mitochondrial protein, mRNA [NM_199195]	NM_199195	12040	GO:0005739|GO:0003863|GO:0008152|GO:0016491|GO:0005743|GO:0009063|GO:0003824|GO:0032403|GO:0003826|GO:0055114	Mm.12819	mm|9qE2
A_52_P392071	-0.908212	-0.924076	0.0216184	0	1.89929	Scai	Mus musculus suppressor of cancer cell invasion (Scai), mRNA [NM_178778]	NM_178778	320271	GO:0005515|GO:0030336|GO:0005737|GO:0016020|GO:0035024|GO:0003714|GO:0016481|GO:0005634|GO:0016021|GO:0009968|GO:0045449|GO:0006350	Mm.204836	mm|2qB
A_51_P484584	-1.38849	-1.45302	0	0.524695	3.49534		Mus musculus adult male aorta and vein cDNA, RIKEN full-length enriched library, clone:A530072D20 product:unclassifiable, full insert sequence. [AK080157]	AK080157				mm|1qH5
A_51_P208680	0.747315	0.535489	-0.0048399	0	-2.59119	Chtf18	Mus musculus CTF18, chromosome transmission fidelity factor 18 homolog (S. cerevisiae) (Chtf18), mRNA [NM_145409]	NM_145409	214901	GO:0006260|GO:0008150|GO:0003674|GO:0017111|GO:0007049|GO:0000166|GO:0005634|GO:0005575|GO:0005524|GO:0003677	Mm.102540	mm|17qA3.3
A_51_P421876	-0.18073	0	-0.113995	0.693961	2.55676	Irf7	Mus musculus interferon regulatory factor 7 (Irf7), mRNA [NM_016850]	NM_016850	54123	GO:0005515|GO:0006355|GO:0005737|GO:0016064|GO:0003700|GO:0045351|GO:0005634|GO:0009615|GO:0003677|GO:0045449|GO:0006350	Mm.3233	mm|7qF5
A_52_P258291	-0.733911	-1.1814	0.297095	0	4.5494	Ets1	Mus musculus E26 avian leukemia oncogene 1, 5' domain (Ets1), transcript variant 1, mRNA [NM_011808]	NM_011808	23871	GO:0005515|GO:0005667|GO:0006355|GO:0008284|GO:0003700|GO:0030335|GO:0006357|GO:0016563|GO:0005634|GO:0006916|GO:0003677|GO:0045766|GO:0006350|GO:0010715|GO:0043565|GO:0045944|GO:0045449	Mm.292415	mm|9qA4
A_52_P455643	1.58534	0.625505	-1.44039	0	-3.44876	2810030E01Rik	Mus musculus RIKEN cDNA 2810030E01 gene (2810030E01Rik), mRNA [NM_028317]	NM_028317	72668	GO:0008150|GO:0003674|GO:0000166|GO:0005634|GO:0005575	Mm.439884	mm|2qA3
A_52_P204331	0	3.09486	-0.498718	-3.60461	4.97742	D630039A03Rik	Mus musculus RIKEN cDNA D630039A03 gene (D630039A03Rik), mRNA [NM_178727]	NM_178727	242484	GO:0008150|GO:0003674|GO:0005575	Mm.23214	mm|4qB3
A_52_P39083	-3.64745	-4.19735	0	0.668859	2.98664	Ccbe1	Mus musculus collagen and calcium binding EGF domains 1 (Ccbe1), mRNA [NM_178793]	NM_178793	320924	GO:0008150|GO:0003674|GO:0005509|GO:0007275|GO:0005576|GO:0005575|GO:0001525	Mm.442049	mm|18qE1
A_51_P332264	0.552176	0.599795	-0.0495548	0	-4.18713	Dyx1c1	Mus musculus dyslexia susceptibility 1 candidate 1 homolog (human) (Dyx1c1), transcript variant 1, mRNA [NM_026314]	NM_026314	67685	GO:0008150|GO:0003674|GO:0005575	Mm.31817	mm|9qD
A_51_P441022	-0.355264	-0.755798	0	0.103836	2.38487	Smad3	Mus musculus MAD homolog 3 (Drosophila) (Smad3), mRNA [NM_016769]	NM_016769	17127	GO:0005515|GO:0001657|GO:0003700|GO:0006366|GO:0001756|GO:0005518|GO:0060290|GO:0003706|GO:0032916|GO:0046332|GO:0030878|GO:0048701|GO:0005622|GO:0001947|GO:0009880|GO:0048589|GO:0003690|GO:0008637|GO:0016202|GO:0007179|GO:0002520|GO:0017015|GO:0045449|GO:0050678|GO:0001707|GO:0030335|GO:0030501|GO:0010553|GO:0010552|GO:0000122|GO:0060039|GO:0001701|GO:0001889|GO:0007183|GO:0043234|GO:0001501|GO:…	Mm.7320	mm|9qC
A_51_P128667	-1.90202	-1.17579	0.127134	0	2.15323	Lynx1	Mus musculus Ly6/neurotoxin 1 (Lynx1), mRNA [NM_011838]	NM_011838	23936	GO:0005515|GO:0030550|GO:0010469|GO:0016020|GO:0005886|GO:0005624|GO:0031225|GO:0008200|GO:0007271	Mm.257067	mm|15qD3
A_51_P122660	2.95579	2.09077	0	-0.6903	-6.07436	Liph	Mus musculus lipase, member H (Liph), transcript variant 2, mRNA [NM_153404]	NM_153404	239759	GO:0016042|GO:0006629|GO:0016787|GO:0016020|GO:0005576|GO:0003824	Mm.33192	mm|16qB1
A_51_P236787	-1.68516	-0.461225	0.581313	0	2.41977	Vat1l	Mus musculus vesicle amine transport protein 1 homolog-like (T. californica) (Vat1l), mRNA [NM_173016]	NM_173016	270097	GO:0005488|GO:0008152|GO:0016491|GO:0008270|GO:0003824|GO:0055114	Mm.334825	mm|8qE1
A_52_P88529	-1.71143	-0.559982	0.12223	0	1.79648	Acpl2	Mus musculus acid phosphatase-like 2 (Acpl2), mRNA [NM_153420]	NM_153420	235534	GO:0008150|GO:0003674|GO:0016787|GO:0016311|GO:0003993|GO:0005576|GO:0005575	Mm.233031	mm|9qE3.3
A_52_P20765	-0.0140607	-0.060353	0	0.532559	2.82972	Syt12	Mus musculus synaptotagmin XII (Syt12), mRNA [NM_134164]	NM_134164	171180	GO:0005215|GO:0030054|GO:0016020|GO:0006810|GO:0045202|GO:0031410|GO:0016021|GO:0008021	Mm.262270	mm|19qA
A_51_P484378	-0.154393	-0.653022	0.021246	0	1.87652	Ptpdc1	Mus musculus protein tyrosine phosphatase domain containing 1 (Ptpdc1), mRNA [NM_207232]	NM_207232	218232	GO:0016791|GO:0008150|GO:0003674|GO:0006470|GO:0016787|GO:0016311|GO:0004721|GO:0008138|GO:0005575|GO:0004725	Mm.315089	mm|13qA5
A_52_P496655	-0.314874	0.0789213	-0.161042	0	1.85805	Leprotl1	Mus musculus leptin receptor overlapping transcript-like 1 (Leprotl1), mRNA [NM_026609]	NM_026609	68192	GO:0008150|GO:0003674|GO:0016020|GO:0016021|GO:0005575	Mm.34212	mm|8qA4
A_51_P387810	-3.36452	-3.38542	0	0.93552	4.3145	Ifih1	Mus musculus interferon induced with helicase C domain 1 (Ifih1), transcript variant 1, mRNA [NM_027835]	NM_027835	71586	GO:0005515|GO:0003723|GO:0004386|GO:0005634|GO:0042981|GO:0003676|GO:0009615|GO:0003677|GO:0005524|GO:0046872|GO:0005622|GO:0005737|GO:0000166|GO:0016787|GO:0045087	Mm.136224	mm|2qC1.3
A_51_P111335	-1.39849	0.229951	-0.738331	0	9.33547	Akr1c19	Mus musculus aldo-keto reductase family 1, member C19 (Akr1c19), mRNA [NM_001013785]	NM_001013785	432720	GO:0008150|GO:0003674|GO:0005575	Mm.22832	mm|13qA1
A_51_P357685	0.453604	0.51027	0	-0.704046	-2.29081	Dhx16	Mus musculus DEAH (Asp-Glu-Ala-His) box polypeptide 16 (Dhx16), mRNA [NM_026987]	NM_026987	69192	GO:0008150|GO:0003674|GO:0016787|GO:0000166|GO:0004386|GO:0005575|GO:0005524	Mm.390986	mm|17qB1
A_52_P652859	-0.249813	-0.211641	0.263737	0	2.62361	Lama2	Mus musculus laminin, alpha 2 (Lama2), mRNA [NM_008481]	NM_008481	16773	GO:0030334|GO:0005102|GO:0005578|GO:0005605|GO:0005606|GO:0005576|GO:0030155|GO:0005604|GO:0045995|GO:0031012|GO:0042383|GO:0032224|GO:0043197|GO:0007155	Mm.256087	mm|10qA4
A_51_P465281	-1.04041	-1.83872	0	0.184665	2.6947	Lgals1	Mus musculus lectin, galactose binding, soluble 1 (Lgals1), mRNA [NM_008495]	NM_008495	16852	GO:0009986|GO:0034120|GO:0005529|GO:0005578|GO:0010812|GO:0016936|GO:0005576|GO:0005634|GO:0005615|GO:0042803|GO:0005737|GO:0001948|GO:0005534|GO:0043236|GO:0010977|GO:0045445|GO:0007157|GO:0030395	Mm.43831	mm|15qE1
A_51_P141288	1.82713	1.95537	-0.316442	0	-8.92682	Lck	Mus musculus lymphocyte protein tyrosine kinase (Lck), transcript variant 2, mRNA [NM_010693]	NM_010693	16818	GO:0005515|GO:0050853|GO:0042542|GO:0005886|GO:0050856|GO:0030139|GO:0032403|GO:0005737|GO:0046777|GO:0070474|GO:0000166|GO:0016301|GO:0010038|GO:0051209|GO:0045588|GO:0018108|GO:0005524|GO:0009612|GO:0004672|GO:0016020|GO:0006468|GO:0045121|GO:0004713|GO:0004715|GO:0007166|GO:0016740	Mm.293753	mm|4qD2.2
A_51_P178319	-0.529934	-0.339598	0	0.319705	2.49736	Arl5b	Mus musculus ADP-ribosylation factor-like 5B (Arl5b), mRNA [NM_029466]	NM_029466	75869	GO:0005622|GO:0008150|GO:0003674|GO:0000166|GO:0007264|GO:0005575|GO:0005525	Mm.174068	mm|2qA2
A_52_P354823	-3.57221	-3.29992	0	0.125988	2.26401	Irf8	Mus musculus interferon regulatory factor 8 (Irf8), mRNA [NM_008320]	NM_008320	15900	GO:0005515|GO:0006909|GO:0032729|GO:0006355|GO:0003700|GO:0042832|GO:0005634|GO:0032735|GO:0003677|GO:0006350|GO:0009617|GO:0006955|GO:0071222|GO:0030099|GO:0045893|GO:0044130|GO:0045449|GO:0042742	Mm.334861	mm|8qE1
A_52_P297009	1.76928	2.3461	0	-0.104871	-2.03238	Itpk1	Mus musculus inositol 1,3,4-triphosphate 5/6 kinase (Itpk1), mRNA [NM_172584]	NM_172584	217837	GO:0000287|GO:0003824|GO:0005524|GO:0046872|GO:0005622|GO:0016310|GO:0000166|GO:0016787|GO:0016301|GO:0032957|GO:0035300|GO:0016853|GO:0047325|GO:0016740	Mm.291222	mm|12qE
A_51_P364250	-1.03639	-1.95162	0	0.79868	3.66646	Itih5	Mus musculus inter-alpha (globulin) inhibitor H5 (Itih5), mRNA [NM_172471]	NM_172471	209378	GO:0010951|GO:0008150|GO:0003674|GO:0004867|GO:0010466|GO:0030212|GO:0005576|GO:0005575|GO:0030414	Mm.313876	mm|2qA1
A_52_P375764	-0.192894	-0.261992	0	0.0615034	2.0592	Tgoln2	Mus musculus trans-golgi network protein 2 (Tgoln2), mRNA [NM_009444]	NM_009444	22135	GO:0030140	Mm.246563	mm|6qC1
A_51_P438619	0.648509	3.09326	-0.325187	0	-4.09166	Sobp	Mus musculus sine oculis-binding protein homolog (Drosophila) (Sobp), mRNA [NM_175407]	NM_175407	109205	GO:0042472|GO:0007605|GO:0007626|GO:0046872	Mm.153750	mm|10qB2
A_52_P900433	-1.01813	-0.83471	0.112246	0	2.75687		Mus musculus 13 days embryo stomach cDNA, RIKEN full-length enriched library, clone:D530031N05 product:unclassifiable, full insert sequence. [AK085234]	AK085234				mm|16qC3.1
A_52_P423247	-3.43658	-3.36832	0.0200186	0	3.32065	Pde4b	Mus musculus phosphodiesterase 4B, cAMP specific (Pde4b), transcript variant 1, mRNA [NM_019840]	NM_019840	18578	GO:0006939|GO:0048471|GO:0005737|GO:0016787|GO:0004115|GO:0005634|GO:0005625|GO:0005626|GO:0046872|GO:0006198|GO:0005829	Mm.20181	mm|4qC6
A_52_P280044	0.866477	0.550192	0	-1.1306	-5.18973	Adam19	Mus musculus a disintegrin and metallopeptidase domain 19 (meltrin beta) (Adam19), mRNA [NM_009616]	NM_009616	11492	GO:0005515|GO:0017124|GO:0046872|GO:0007507|GO:0016020|GO:0016787|GO:0007229|GO:0006508|GO:0008233|GO:0008270|GO:0006509|GO:0016021|GO:0004222|GO:0008237	Mm.89940	mm|11qB1.1
A_52_P417620	0.89871	0.697867	0	-0.0265594	-2.95441	Pacs1	Mus musculus phosphofurin acidic cluster sorting protein 1 (Pacs1), mRNA [NM_153129]	NM_153129	107975	GO:0005794|GO:0030137|GO:0000042	Mm.234923	mm|19qA
A_51_P511000	0.827613	1.1176	0	-0.0254006	-2.76766	Cwh43	Mus musculus cell wall biogenesis 43 C-terminal homolog (S. cerevisiae) (Cwh43), mRNA [NM_181323]	NM_181323	231293	GO:0008150|GO:0003674|GO:0016020|GO:0016021|GO:0005575|GO:0006506	Mm.280211	mm|5qC3.2
A_52_P645589	-0.496354	-0.0199342	0	0.867565	2.86312	Myadm	Mus musculus myeloid-associated differentiation marker (Myadm), transcript variant 2, mRNA [NM_001093765]	NM_001093765	50918	GO:0016020|GO:0016021	Mm.29874	mm|7qA1
A_52_P18746	1.81894	1.74682	0	-0.477273	-2.08271	Ikzf3	Mus musculus 18-day embryo whole body cDNA, RIKEN full-length enriched library, clone:1110038C16 product:zinc finger protein, subfamily 1A, 3 (Aiolos), full insert sequence. [AK004152]	AK004152	22780	GO:0005622|GO:0005515|GO:0046982|GO:0008270|GO:0005634|GO:0003676|GO:0003677|GO:0046872|GO:0045449|GO:0006350	Mm.459157	mm|11qD
A_51_P434758	-0.0132332	-0.140954	0	0.911866	3.12715	Fam83e	Mus musculus family with sequence similarity 83, member E (Fam83e), mRNA [NM_001033170]	NM_001033170	73813	GO:0008150|GO:0003674|GO:0005575	Mm.322591	mm|7qB4
A_51_P247963	4.36922	0	-0.14865	0.339418	-1.84752	Asb9	Mus musculus ankyrin repeat and SOCS box-containing 9 (Asb9), mRNA [NM_027027]	NM_027027	69299	GO:0023034|GO:0005575	Mm.79031	mm|XqF5
A_52_P275649	1.16644	1.57678	-0.366868	0	-8.35323	Eras	Mus musculus ES cell-expressed Ras (Eras), mRNA [NM_181548]	NM_181548	353283	GO:0006184|GO:0005622|GO:0008150|GO:0007165|GO:0003674|GO:0016020|GO:0005886|GO:0000166|GO:0007264|GO:0003924|GO:0005575|GO:0005525	Mm.250895	mm|XqA1.1
A_52_P565353	0.703239	0.498019	-0.35964	0	-2.00565	Cxcr4	Mus musculus chemokine (C-X-C motif) receptor 4 (Cxcr4), mRNA [NM_009911]	NM_009911	12767	GO:0005515|GO:0005886|GO:0060048|GO:0007281|GO:0030426|GO:0022029|GO:0043067|GO:0042098|GO:0050920|GO:0002064|GO:0051924|GO:0009887|GO:0004872|GO:0004871|GO:0030334|GO:0001569|GO:0008354|GO:0004930|GO:0001667|GO:0007399|GO:0007165|GO:0008045|GO:0007186|GO:0016020|GO:0016477|GO:0007420|GO:0016494|GO:0016493|GO:0016021|GO:0001764|GO:0005768	Mm.1401	mm|1qE4
A_52_P558401	0.252115	0.149529	-0.128998	0	-2.06905	Ccnb1	Mus musculus cyclin B1 (Ccnb1), mRNA [NM_172301]	NM_172301	268697	GO:0060045|GO:0005515|GO:0019901|GO:0005624|GO:0005625|GO:0005634|GO:0001556|GO:0032403|GO:0001701|GO:0035173|GO:0033129|GO:0005737|GO:0007049|GO:0007067|GO:0006461|GO:0016301|GO:0010629|GO:0001933|GO:0006468|GO:0005856|GO:0060623|GO:0051301|GO:0031442	Mm.260114	mm|13qD1
A_51_P324814	-3.94684	-6.25881	0	0.360439	2.5356	Krt18	Mus musculus keratin 18 (Krt18), mRNA [NM_010664]	NM_010664	16668	GO:0005882|GO:0005515|GO:0005198|GO:0006915|GO:0045095|GO:0033209	Mm.22479	mm|15qF3
A_52_P122654	-0.313869	-0.276104	0.147279	0	2.10749	Glp2r	Mus musculus glucagon-like peptide 2 receptor (Glp2r), mRNA [NM_175681]	NM_175681	93896	GO:0007165|GO:0016020|GO:0007186|GO:0005886|GO:0004930|GO:0007188|GO:0004872|GO:0016021|GO:0004871|GO:0007166|GO:0004967|GO:0004888	Mm.118883	mm|11qB3
A_52_P182866	-0.3495	-0.16153	0.0648985	0	1.80664	C230081A13Rik	Mus musculus RIKEN cDNA C230081A13 gene (C230081A13Rik), mRNA [NM_172924]	NM_172924	244895	GO:0008150|GO:0003674|GO:0004672|GO:0000166|GO:0016301|GO:0006468|GO:0005575|GO:0004713|GO:0005524|GO:0004715|GO:0016740	Mm.479186	mm|9qB
A_51_P223132	0.241067	0.979992	0	-0.366722	-6.38957	Tln2	Mus musculus talin 2 (Tln2), mRNA [NM_001081242]	NM_001081242	70549	GO:0005515|GO:0030054|GO:0005886|GO:0005158|GO:0045202|GO:0003779|GO:0001726|GO:0005737|GO:0016020|GO:0005488|GO:0005200|GO:0005856|GO:0005925|GO:0007016	Mm.33645	mm|9qC
A_51_P352245	-3.63759	-3.66559	2.52323	3.0888	0	Sema6a	Mus musculus sema domain, transmembrane domain (TM), and cytoplasmic domain, (semaphorin) 6A (Sema6a), mRNA [NM_018744]	NM_018744	20358	GO:0005515|GO:0030424|GO:0006915|GO:0007275|GO:0030154|GO:0007399|GO:0007165|GO:0051642|GO:0016020|GO:0007411|GO:0004872|GO:0030215|GO:0016021|GO:0007166	Mm.40909	mm|18qC
A_51_P228962	3.17377	1.62763	-0.670615	0	-4.07785	Slc5a4b	Mus musculus solute carrier family 5 (neutral amino acid transporters, system A), member 4b (Slc5a4b), mRNA [NM_023219]	NM_023219	64454	GO:0008150|GO:0003674|GO:0016020|GO:0006810|GO:0016021|GO:0005575|GO:0006814|GO:0006811	Mm.155678	mm|10qC1
A_52_P521977	0.858331	0.225772	-0.154385	0	-1.86249
A_51_P155152	-1.86634	0	0.00515747	-0.161984	2.09709	Ank	Mus musculus progressive ankylosis (Ank), mRNA [NM_020332]	NM_020332	11732	GO:0030500|GO:0034220|GO:0016020|GO:0005887|GO:0035435|GO:0006810|GO:0015114|GO:0006817|GO:0016021|GO:0030504|GO:0030505	Mm.265264	mm|15qB1
A_51_P427052	1.60182	0.36466	0	-1.01381	-4.29909	Pla2g2c	Mus musculus phospholipase A2, group IIC (Pla2g2c), mRNA [NM_008868]	NM_008868	18781	GO:0016042|GO:0016787|GO:0047498|GO:0005509|GO:0004623|GO:0005576|GO:0005575|GO:0006644|GO:0009395|GO:0046872	Mm.5189	mm|4qD3
A_51_P288558	1.49557	0	-0.205119	0.139693	-2.02959	Wdr16	Mus musculus WD repeat domain 16 (Wdr16), mRNA [NM_027963]	NM_027963	71860	GO:0008150|GO:0003674|GO:0005737|GO:0005575	Mm.441823	mm|11qB3
A_52_P468306	-0.212738	0.251271	-0.0364919	0	2.82173	Oxr1	Mus musculus oxidation resistance 1 (Oxr1), transcript variant 1, mRNA [NM_130885]	NM_130885	170719	GO:0005739|GO:0008150|GO:0003674|GO:0016998|GO:0005730|GO:0005634	Mm.254267	mm|15qB3.1
A_52_P31577	-0.306412	0.110926	-0.126822	0	2.33999	Il17ra	Mus musculus interleukin 17 receptor A (Il17ra), mRNA [NM_008359]	NM_008359	16172	GO:0007165|GO:0016020|GO:0004872|GO:0016021	Mm.4481	mm|6qF1
A_51_P249494	-0.752035	-0.511448	0	0.0582924	2.09813	Sdcbp	Mus musculus syndecan binding protein (Sdcbp), transcript variant 2, mRNA [NM_016807]	NM_016807	53378	GO:0005515|GO:0005137|GO:0016020|GO:0005895|GO:0007265	Mm.479881	mm|4qA1
A_51_P246200	-1.81361	-1.84091	0	0.204623	2.24653	Pde11a	Mus musculus phosphodiesterase 11A (Pde11a), mRNA [NM_001081033]	NM_001081033	241489	GO:0004114|GO:0004112|GO:0047555|GO:0005625|GO:0046069|GO:0003824|GO:0046872|GO:0007165|GO:0005737|GO:0030552|GO:0016787|GO:0030553|GO:0043204|GO:0006198	Mm.246613	mm|2qC3
A_51_P510817	-0.733128	-0.470139	0	0.428529	2.10584	Camk2d	Mus musculus calcium/calmodulin-dependent protein kinase II, delta (Camk2d), transcript variant 1, mRNA [NM_001025439]	NM_001025439	108058	GO:0001666|GO:0005516|GO:0008284|GO:0031594|GO:0030007|GO:0010389|GO:0030315|GO:0005634|GO:0060048|GO:0005524|GO:0005829|GO:0000082|GO:0005737|GO:0046777|GO:0004672|GO:0000166|GO:0016301|GO:0004674|GO:0006816|GO:0006468|GO:0004683|GO:0016740|GO:0005954	Mm.255822	mm|3qG2
A_51_P162671	1.90646	1.42754	-0.200582	0	-2.77294	Folr2	Mus musculus folate receptor 2 (fetal) (Folr2), mRNA [NM_008035]	NM_008035	14276	GO:0007165|GO:0005542|GO:0016020|GO:0005886|GO:0015884|GO:0005624|GO:0006620|GO:0004872|GO:0031225|GO:0008517|GO:0055085	Mm.439666	mm|7qE3
A_52_P44994	0.352862	0.488718	0	-0.258428	-1.9079	Siah1b	Mus musculus seven in absentia 1B (Siah1b), mRNA [NM_009173]	NM_009173	20438	GO:0005515|GO:0006511|GO:0005737|GO:0004842|GO:0016567|GO:0016874|GO:0008270|GO:0007275|GO:0005634|GO:0046872	Mm.37215	mm|XqF5
A_51_P289062	2.5235	1.35008	0	-0.853699	-3.48172	Cryge	Mus musculus crystallin, gamma E (Cryge), mRNA [NM_007777]	NM_007777	12968	GO:0005212|GO:0002088|GO:0001654	Mm.258170	mm|1qC2
A_52_P17788	1.58729	1.40826	-0.0253577	0	-1.67397	Trim13	Mus musculus tripartite motif-containing 13 (Trim13), transcript variant 2, mRNA [NM_023233]	NM_023233	66597	GO:0005622|GO:0005515|GO:0005737|GO:0008270|GO:0046872	Mm.479263	mm|14qD1
A_52_P592007	1.9118	2.29319	0	-0.918267	-3.49382	Tfpi	Mus musculus tissue factor pathway inhibitor (Tfpi), transcript variant 1, mRNA [NM_011576]	NM_011576	21788	GO:0010951|GO:0007596|GO:0004867|GO:0010466|GO:0005576|GO:0030414	Mm.124316	mm|2qD
A_52_P598309	-0.552501	0	-0.190925	0.466861	2.48237	1500012F01Rik	Mus musculus RIKEN cDNA 1500012F01 gene (1500012F01Rik), mRNA [NM_001081005]	NM_001081005	68949	GO:0008150|GO:0003674|GO:0005575	Mm.391959	mm|2qH3
A_52_P212686	-2.14866	-3.69055	0.36997	0	3.84381	Lrrk1	Mus musculus leucine-rich repeat kinase 1 (Lrrk1), mRNA [NM_146191]	NM_146191	233328	GO:0005515|GO:0007264|GO:0005575|GO:0005525|GO:0005524|GO:0046872|GO:0005622|GO:0003674|GO:0008150|GO:0005737|GO:0004672|GO:0000166|GO:0016301|GO:0004674|GO:0006468|GO:0016740	Mm.33284	mm|7qC
A_52_P459048	0.863342	0.995262	0	-0.388546	-5.76636	2900011O08Rik	Mus musculus RIKEN cDNA 2900011O08 gene (2900011O08Rik), mRNA [NM_144518]	NM_144518	67254	GO:0005515|GO:0008150|GO:0005575	Mm.216217	mm|16qA1
A_51_P120305	-0.475379	-0.473504	0.015048	0	1.95645	Elovl1	Mus musculus elongation of very long chain fatty acids (FEN1/Elo2, SUR4/Elo3, yeast)-like 1 (Elovl1), transcript variant 1, mRNA [NM_001039176]	NM_001039176	54325	GO:0008610|GO:0016020|GO:0005783|GO:0006633|GO:0016021	Mm.282096	mm|4qD2.1
A_52_P114829	1.63022	0.845643	0	-0.559451	-2.27394	Crygc	Mus musculus crystallin, gamma C (Crygc), transcript variant 1, mRNA [NM_007775]	NM_007775	12966	GO:0005212|GO:0001654|GO:0043010	Mm.458126	mm|1qC2
A_52_P640922	-1.29604	-1.80539	0.939148	0	4.27775	Dcdc2a	Mus musculus doublecortin domain containing 2a (Dcdc2a), mRNA [NM_177577]	NM_177577	195208	GO:0008150|GO:0003674|GO:0023034|GO:0005575	Mm.284719	mm|13qA3.1
A_51_P265778	-0.735822	-0.71065	0	0.0109162	4.37036	Chsy3	Mus musculus chondroitin sulfate synthase 3 (Chsy3), mRNA [NM_001081328]	NM_001081328	78923	GO:0008150|GO:0003674|GO:0005794|GO:0016758|GO:0016020|GO:0032580|GO:0016021|GO:0005575|GO:0050510|GO:0047238|GO:0046872|GO:0016740	Mm.84007	mm|18qD3
A_52_P153147	-1.15084	-1.15558	0	0.176547	3.28916	4930523C07Rik	Mus musculus RIKEN cDNA 4930523C07 gene (4930523C07Rik), transcript variant 2, non-coding RNA [NR_028111]	NR_028111	67647	GO:0008150|GO:0003674|GO:0005575	Mm.171518	mm|1qH2.1
A_51_P377948	-0.543319	-0.406704	0	0.182663	2.63708	Gimap9	Mus musculus GTPase, IMAP family member 9 (Gimap9), mRNA [NM_174960]	NM_174960	317758	GO:0008150|GO:0003674|GO:0005575	Mm.116971	mm|6qB2.3
A_52_P94983	0.752464	1.06257	0	-0.309967	-4.17198	Pla2g5	Mus musculus phospholipase A2, group V (Pla2g5), transcript variant 2, mRNA [NM_011110]	NM_011110	18784	GO:0019370|GO:0048471|GO:0005794|GO:0005886|GO:0009986|GO:0006663|GO:0005509|GO:0005576|GO:0046872|GO:0016042|GO:0016020|GO:0016787|GO:0047498|GO:0004623|GO:0006644|GO:0008201|GO:0050482	Mm.23347	mm|4qD3
A_51_P458130	-0.496015	-1.61331	0	1.10322	2.95604	Tph1	Mus musculus tryptophan hydroxylase 1 (Tph1), transcript variant 1, mRNA [NM_009414]	NM_009414	21990	GO:0043005|GO:0005506|GO:0009072|GO:0046872|GO:0004497|GO:0004510|GO:0042427|GO:0008152|GO:0016491|GO:0016714|GO:0016597|GO:0060749|GO:0055114	Mm.248684	mm|7qB4
A_51_P500044	-3.24201	0.263381	0	-0.470282	2.14429	Vldlr	Mus musculus very low density lipoprotein receptor (Vldlr), transcript variant 1, mRNA [NM_013703]	NM_013703	22359	GO:0005515|GO:0006629|GO:0048471|GO:0009986|GO:0005509|GO:0071456|GO:0045177|GO:0005624|GO:0005634|GO:0005615|GO:0006897|GO:0034361|GO:0007165|GO:0005905|GO:0016020|GO:0045860|GO:0006869|GO:0006810|GO:0004872|GO:0016021|GO:0008202|GO:0008203	Mm.4141	mm|19qC1
A_51_P440144	-2.2799	-1.49173	0	0.181099	3.05646
A_51_P405606	-2.91963	-0.877552	0.522185	0	3.47955	Ndrg1	Mus musculus N-myc downstream regulated gene 1 (Ndrg1), mRNA [NM_008681]	NM_008681	17988	GO:0045576|GO:0005737|GO:0005634	Mm.30837	mm|15qD2
A_51_P265444	-0.883783	-1.22687	0	1.0048	3.54403	Slc28a2	Mus musculus solute carrier family 28 (sodium-coupled nucleoside transporter), member 2 (Slc28a2), mRNA [NM_172980]	NM_172980	269346	GO:0015860|GO:0005337|GO:0015211|GO:0035427|GO:0071436|GO:0016020|GO:0001882|GO:0001895|GO:0005887|GO:0034394|GO:0005415|GO:0006810|GO:0015858|GO:0016021	Mm.29510	mm|2qE5
A_51_P451482	-2.94001	-0.830766	0	0.429452	3.16418	Anxa9	Mus musculus annexin A9 (Anxa9), transcript variant 2, mRNA [NM_023628]	NM_023628	71790	GO:0005544|GO:0008150|GO:0003674|GO:0005509|GO:0005575	Mm.218844	mm|3qF2.1
A_51_P450406	2.33983	1.06434	-0.17422	0	-3.5105	Muc3	mucin 3, intestinal Gene [Source:MGI Symbol;Acc:MGI:1203527] [ENSMUST00000041226]	XM_001478962	666339	GO:0008150|GO:0003674|GO:0016324	Mm.7184	mm|5qG2
A_52_P326214	-0.536551	-0.413796	0.113356	0	2.1686	Cttn	Mus musculus cortactin (Cttn), mRNA [NM_007803]	NM_007803	13043	GO:0005515|GO:0005737|GO:0042995|GO:0005856|GO:0005938|GO:0001726|GO:0030027|GO:0006898	Mm.205601	mm|7qF5
A_52_P638903	-0.138015	-0.318961	0	0.209032	2.00551	Cast	Mus musculus adult female vagina cDNA, RIKEN full-length enriched library, clone:9930114B02 product:inferred: calpastatin, full insert sequence. [AK037098]	AK037098	12380	GO:0010951|GO:0030163|GO:0010859|GO:0004869|GO:0010466|GO:0005575|GO:0030414|GO:0043086	Mm.29163	mm|13qC1
A_51_P203844	0.791318	0.642502	0	-0.242912	-2.23616	Cdrt4	Mus musculus CMT1A duplicated region transcript 4 (Cdrt4), mRNA [NM_025496]	NM_025496	66338	GO:0008150|GO:0003674|GO:0005575	Mm.46166	mm|11qB3
A_52_P499902	-1.23902	-2.07065	0	0.0793929	2.551	Sgk3	Mus musculus adult male thymus cDNA, RIKEN full-length enriched library, clone:5832447I09 product:unclassifiable, full insert sequence. [AK077817]	AK077817	170755	GO:0005515|GO:0006916|GO:0031410|GO:0005524|GO:0016310|GO:0004672|GO:0007154|GO:0000166|GO:0004674|GO:0016301|GO:0016023|GO:0006468|GO:0035091|GO:0016740|GO:0005768		mm|1qA2
A_51_P428384	0.203258	0.0601826	0	-0.204916	-1.91454	Ttyh1	Mus musculus tweety homolog 1 (Drosophila) (Ttyh1), transcript variant 2, mRNA [NM_021324]	NM_021324	57776	GO:0006821|GO:0030424|GO:0005886|GO:0031589|GO:0034707|GO:0031527|GO:0032433|GO:0005254|GO:0003674|GO:0016337|GO:0034220|GO:0016020|GO:0006810|GO:0046847|GO:0016021|GO:0007155|GO:0005216|GO:0006811	Mm.29729	mm|7qA1
A_52_P623457	0.748295	0.443066	-0.154482	0	-3.40225	Hic2	Mus musculus hypermethylated in cancer 2 (Hic2), mRNA [NM_178922]	NM_178922	58180	GO:0005622|GO:0005515|GO:0008270|GO:0005634|GO:0003676|GO:0003677|GO:0046872|GO:0045449|GO:0006350	Mm.261602	mm|16qA3
A_51_P208145	0.692616	0.23893	-0.0316763	0	-2.08864	Si	Mus musculus silver (Si), mRNA [NM_021882]	NM_021882	20431	GO:0042470|GO:0005794|GO:0042438|GO:0016020|GO:0005783|GO:0005576|GO:0016021|GO:0005768	Mm.16756	mm|10qD3
A_52_P671812	0.250003	0.150766	0	-0.037468	-2.02489	LOC641192	PREDICTED: Mus musculus similar to heat shock protein 70 cognate (LOC641192), mRNA [XM_918536]	XM_918536	641192			mm|5qA3
A_52_P132612	-0.00819015	1.16856	0.208992	0	-1.87997
A_51_P284177	-1.93481	-1.89773	0.383113	0	3.32012	Akr1c14	Mus musculus aldo-keto reductase family 1, member C14 (Akr1c14), mRNA [NM_134072]	NM_134072	105387	GO:0008150|GO:0047023|GO:0016229|GO:0005575	Mm.26838	mm|13qA1
A_52_P311787	-5.28921	-3.51395	0.113083	0	3.67434	Axl	Mus musculus AXL receptor tyrosine kinase (Axl), mRNA [NM_009465]	NM_009465	26362	GO:0005515|GO:0070301|GO:0006916|GO:0005524|GO:0030154|GO:0007165|GO:0004672|GO:0000166|GO:0016020|GO:0016301|GO:0005887|GO:0031668|GO:0004872|GO:0006468|GO:0016021|GO:0004713|GO:0004714|GO:0007169|GO:0016740|GO:0032036	Mm.4128	mm|7qA3
A_51_P164686	-0.708145	-0.55101	0	0.158787	3.84439	Rrbp1	Mus musculus ribosome binding protein 1 (Rrbp1), transcript variant 2, mRNA [NM_133626]	NM_133626	81910	GO:0016020|GO:0005783|GO:0006810|GO:0030176|GO:0016021|GO:0015031|GO:0055085	Mm.13705	mm|2qG1
A_52_P73385	-0.536783	-0.591775	0	0.362524	2.81179	Fas	Mus musculus Fas (TNF receptor superfamily member 6) (Fas), transcript variant 2, mRNA [NM_001146708]	NM_001146708	14102	GO:0005515|GO:0008625|GO:0008624|GO:0010467|GO:0019724|GO:0048471|GO:0031104|GO:0006927|GO:0006925|GO:0048536|GO:0006924|GO:0051789|GO:0045619|GO:0006955|GO:0042127|GO:0051260|GO:0045637|GO:0004872|GO:0043029|GO:0043066|GO:0043065|GO:0009986|GO:0050869|GO:0006915|GO:0009636|GO:0051384|GO:0005576|GO:0003014|GO:0007165|GO:0005031|GO:0016020|GO:0045060|GO:0045121|GO:0016021|GO:0002377|GO:0009897|GO:…	Mm.1626	mm|19qC1
A_52_P282276	-0.179667	-0.403859	0.165511	0	1.93757	Tmem127	Mus musculus transmembrane protein 127 (Tmem127), mRNA [NM_175145]	NM_175145	69470	GO:0008150|GO:0003674|GO:0016020|GO:0016021|GO:0005575	Mm.200889	mm|2qF1
A_52_P1067534	-2.33955	-0.195406	0	0.095871	2.12621		Mus musculus 2 days neonate thymus thymic cells cDNA, RIKEN full-length enriched library, clone:E430013E17 product:unclassifiable, full insert sequence. [AK088332]	AK088332				mm|7qF1
A_51_P426724	-1.6275	-2.41787	0.314076	0	2.48766	Ccdc17	Mus musculus coiled-coil domain containing 17 (Ccdc17), mRNA [NM_001037916]	NM_001037916	622665		Mm.388905	mm|4qD1
A_52_P341733	-0.657523	-0.631014	0.283939	0	2.95781	C130013H08Rik	Mus musculus 16 days embryo head cDNA, RIKEN full-length enriched library, clone:C130013H08 product:unclassifiable, full insert sequence. [AK081392]	AK081392	100327264	GO:0008150|GO:0003674|GO:0005575	Mm.393526	mm|3qF3
A_51_P469449	0.874784	0.264463	-0.0757008	0	-3.10257	Ung	Mus musculus uracil DNA glycosylase (Ung), transcript variant 1, mRNA [NM_001040691]	NM_001040691	22256	GO:0045437|GO:0004844|GO:0043066|GO:0005634|GO:0016446|GO:0006974|GO:0016799|GO:0005739|GO:0006281|GO:0016787|GO:0006284|GO:0016798|GO:0008152|GO:0016447	Mm.1393	mm|5qF
A_52_P315483	0.413345	0.186764	0	-0.0582809	-1.77935	Dgcr14	Mus musculus DiGeorge syndrome critical region gene 14 (Dgcr14), transcript variant 2, mRNA [NM_001081633]	NM_001081633	27886	GO:0008380|GO:0006397|GO:0005681|GO:0005634|GO:0007399	Mm.256480	mm|16qA3
A_51_P498558	2.4067	1.32463	0	-0.107085	-2.31944	Stac2	Mus musculus SH3 and cysteine rich domain 2 (Stac2), mRNA [NM_146028]	NM_146028	217154	GO:0008150|GO:0003674|GO:0023034|GO:0005575|GO:0046872	Mm.181008	mm|11qD
A_51_P120680	0.577249	0.29423	0	-0.542977	-4.09709	Zfp640	Mus musculus ES cells cDNA, RIKEN full-length enriched library, clone:C330008D03 product:weakly similar to KRUPPEL-RELATED ZINC FINGER PROTEIN F80-L [Mus musculus], full insert sequence. [AK082760]	AK082760	386626	GO:0010761|GO:0003674|GO:0010763|GO:0060325|GO:0040014|GO:0060021|GO:0048705|GO:0048008|GO:0005575	Mm.183391	mm|13qB3
A_52_P255250	-0.811657	0.0460858	-0.122285	0	2.76913	Rnf103	Mus musculus ring finger protein 103 (Rnf103), mRNA [NM_009543]	NM_009543	22644	GO:0005515|GO:0016020|GO:0008270|GO:0016021|GO:0046872	Mm.422969	mm|6qC1
A_51_P448127	7.60983	3.78634	0	-0.047308	-2.64122	2410004A20Rik	Mus musculus RIKEN cDNA 2410004A20 gene (2410004A20Rik), mRNA [NM_025890]	NM_025890	66991	GO:0005515|GO:0043234|GO:0008150|GO:0045179|GO:0005938	Mm.479982	mm|9qD
A_52_P27482	0.786765	1.02919	-0.078083	0	-5.84396	Rtkn2	Mus musculus rhotekin 2 (Rtkn2), mRNA [NM_001081346]	NM_001081346	170799	GO:0030097|GO:0003674|GO:0008284|GO:0005886	Mm.209844	mm|10qB5.1
A_51_P359570	-1.16407	-1.26479	0.065901	0	1.65443	Ifit3	Mus musculus interferon-induced protein with tetratricopeptide repeats 3 (Ifit3), mRNA [NM_010501]	NM_010501	15959	GO:0005488	Mm.426079	mm|19qC1
A_51_P414396	2.04923	0.884701	0	-1.98468	-4.202	Mmrn2	Mus musculus multimerin 2 (Mmrn2), mRNA [NM_153127]	NM_153127	105450	GO:0005578|GO:0005576|GO:0005604	Mm.272673	mm|14qB
A_52_P126055	-0.958402	-1.26152	0.358034	0	3.5652	Pon2	Mus musculus paraoxonase 2 (Pon2), mRNA [NM_183308]	NM_183308	330260	GO:0005739|GO:0005792|GO:0016787|GO:0016020|GO:0004063|GO:0016311|GO:0005634|GO:0005576|GO:0004064|GO:0005764|GO:0046872	Mm.126984	mm|6qA1
A_51_P136542	1.67357	2.18082	-2.47134	-2.38903	0	Bcl3	Mus musculus B-cell leukemia/lymphoma 3 (Bcl3), mRNA [NM_033601]	NM_033601	12051	GO:0005515|GO:0032729|GO:0043066|GO:0003700|GO:0002268|GO:0042536|GO:0042832|GO:0005634|GO:0042088|GO:0048536|GO:0003677|GO:0006350|GO:0042771|GO:0045064|GO:0030198|GO:0045944|GO:0019730|GO:0002467|GO:0045082|GO:0045449|GO:0042742|GO:0002315|GO:0002455	Mm.439658	mm|7qA3
A_52_P510202	-2.11281	-2.16987	0.0134892	0	4.69421	9930014A18Rik	Mus musculus RIKEN cDNA 9930014A18 gene (9930014A18Rik), non-coding RNA [NR_030696]	NR_030696	320469	GO:0008150|GO:0003674|GO:0005575	Mm.230853	mm|15qD1
A_52_P469502	-3.72215	-3.48705	0	0.245817	2.33259	Cda	Mus musculus cytidine deaminase (Cda), mRNA [NM_028176]	NM_028176	72269	GO:0009972|GO:0016787|GO:0004126|GO:0046087|GO:0008270|GO:0003824|GO:0046872|GO:0042802|GO:0005829	Mm.46182	mm|4qD3
A_52_P91724	-1.30157	-0.408771	0.0733728	0	1.7442	Slc48a1	Mus musculus solute carrier family 48 (heme transporter), member 1 (Slc48a1), mRNA [NM_026353]	NM_026353	67739	GO:0008150|GO:0003674|GO:0016020|GO:0006810|GO:0016021|GO:0005575|GO:0005764|GO:0005768	Mm.28955	mm|15qF1
A_51_P219532	0.39471	0.167414	-0.29107	0	-2.33548	1110003O08Rik	Mus musculus 18-day embryo whole body cDNA, RIKEN full-length enriched library, clone:1110003O08 product:hypothetical protein, full insert sequence. [AK003388]	AK003388	76291	GO:0008150|GO:0003674|GO:0005575	Mm.24829	mm|8qE1
A_51_P359315	2.20438	2.92474	-0.260116	0	-5.97184	Apobec2	Mus musculus apolipoprotein B mRNA editing enzyme, catalytic polypeptide 2 (Apobec2), mRNA [NM_009694]	NM_009694	11811	GO:0016814|GO:0006397|GO:0016787|GO:0016556|GO:0008270|GO:0003824|GO:0046872	Mm.281793	mm|17qC
A_52_P217710	-1.89512	-0.648581	0.0867195	0	1.67828	Fzd6	Mus musculus frizzled homolog 6 (Drosophila) (Fzd6), transcript variant 1, mRNA [NM_008056]	NM_008056	14368	GO:0001736|GO:0042472|GO:0004926|GO:0004930|GO:0045177|GO:0001843|GO:0007275|GO:0016327|GO:0007165|GO:0007186|GO:0016020|GO:0004872|GO:0004871|GO:0016021|GO:0016055|GO:0007166|GO:0004888	Mm.4769	mm|15qB3.1
A_52_P125954	-0.0735335	-0.263813	0	0.0152693	1.62838	Plekhh1	Mus musculus pleckstrin homology domain containing, family H (with MyTH4 domain) member 1 (Plekhh1), mRNA [NM_181073]	NM_181073	211945	GO:0008150|GO:0003674|GO:0005488|GO:0005575|GO:0005856	Mm.478321	mm|12qC3
A_52_P478394	2.22866	1.41457	-0.220143	0	-4.41189	Dleu7	Mus musculus deleted in lymphocytic leukemia, 7 (Dleu7), mRNA [NM_173419]	NM_173419	239133	GO:0008150|GO:0003674|GO:0005575	Mm.127330	mm|14qD1
A_51_P520699	1.1273	0.635452	-0.465205	0	-3.99239	AI848285	PREDICTED: Mus musculus similar to hCG1788605 (LOC435145), mRNA [XM_487043]	XM_487043	435145	GO:0008150|GO:0003674|GO:0005575	Mm.41289	mm|15qE1
A_52_P389957	0.998542	0.611248	0	-0.0744734	-2.45931	Lrch1	Mus musculus 0 day neonate head cDNA, RIKEN full-length enriched library, clone:4832412D13 product:similar to NEURONAL PROTEIN [Felis silvestris catus], full insert sequence. [AK076431]	AK076431	380916	GO:0005515|GO:0008150|GO:0003674|GO:0005575	Mm.288868	mm|14qD3
A_51_P139780	-2.39565	-1.72312	1.28824	0	5.39439	Pglyrp1	Mus musculus peptidoglycan recognition protein 1 (Pglyrp1), mRNA [NM_009402]	NM_009402	21946	GO:0005515|GO:0016019|GO:0006915|GO:0008745|GO:0005576|GO:0005125|GO:0005615|GO:0009253|GO:0007165|GO:0002221|GO:0005737|GO:0045087|GO:0042742	Mm.21855	mm|7qA3
A_52_P404500	1.32103	0.571548	-0.255953	0	-4		G protein-coupled receptor 98 Gene [Source:MGI (curated);Acc:MGI:1274784] [ENSMUST00000128585]	AB086166			Mm.288694	mm|13qC3
A_51_P508580	1.75838	2.37992	0	-0.533145	-7.57724	Tcf15	Mus musculus transcription factor 15 (Tcf15), mRNA [NM_009328]	NM_009328	21407	GO:0048339|GO:0001756|GO:0035121|GO:0016265|GO:0048705|GO:0005634|GO:0007275|GO:0009952|GO:0003677|GO:0006350|GO:0043583|GO:0048644|GO:0003016|GO:0007517|GO:0050884|GO:0030528|GO:0043588|GO:0042755|GO:0045449	Mm.3881	mm|2qG3
A_51_P470460	0.813417	2.41527	0	-2.205	-8.35487	Zfp819	Mus musculus zinc finger protein 819 (Zfp819), mRNA [NM_028913]	NM_028913	74400	GO:0008150|GO:0003674|GO:0005575|GO:0046872	Mm.159188	mm|7qB4
A_51_P506204	-0.341868	-0.390929	0.376238	0	3.82614	Cdh11	Mus musculus cadherin 11 (Cdh11), mRNA [NM_009866]	NM_009866	12552	GO:0005737|GO:0016020|GO:0005886|GO:0005509|GO:0016021|GO:0007155|GO:0007156	Mm.1571	mm|8qD2
A_51_P166325	0.462016	0.147781	-0.040967	0	-2.24495	Ttc5	Mus musculus tetratricopeptide repeat domain 5 (Ttc5), transcript variant 1, mRNA [NM_001080949]	NM_001080949	219022	GO:0008150|GO:0003674|GO:0005737|GO:0006281|GO:0005488|GO:0005634|GO:0005575|GO:0006974	Mm.276362	mm|14qC1
A_52_P542013	1.41056	0.528232	0	-0.576534	-2.51429	Dock6	Mus musculus dedicator of cytokinesis 6 (Dock6), mRNA [NM_177030]	NM_177030	319899	GO:0005085|GO:0008150|GO:0003674|GO:0050790|GO:0005575	Mm.128153	mm|9qA3
A_51_P493915	2.19813	1.47786	-0.0787373	0	-1.965	Stk30	Mus musculus serine/threonine kinase 30 (Stk30), mRNA [NM_011973]	NM_011973	26448	GO:0007049|GO:0005737|GO:0004672|GO:0000166|GO:0016301|GO:0004674|GO:0006468|GO:0005524|GO:0016740|GO:0004693	Mm.140948	mm|12qF1
A_52_P978481	4.42968	-0.0184052	0	-0.00271726	2.51691	1700025K24Rik	PREDICTED: Mus musculus RIKEN cDNA 1700025K24 gene (1700025K24Rik), mRNA [XM_923007]	XM_923007	69418	GO:0008150|GO:0003674|GO:0005575	Mm.391004	mm|17qC
A_52_P302345	-2.92082	-3.38306	0	0.758892	4.0549	Cyp4v3	Mus musculus cytochrome P450, family 4, subfamily v, polypeptide 3 (Cyp4v3), mRNA [NM_133969]	NM_133969	102294	GO:0005506|GO:0005783|GO:0009055|GO:0005575|GO:0046872|GO:0003674|GO:0004497|GO:0008150|GO:0016020|GO:0016491|GO:0016021|GO:0020037|GO:0055114	Mm.245297	mm|8qB1.1
A_51_P467110	3.23905	3.94455	-0.626181	0	-5.10152	Dpp4	Mus musculus dipeptidylpeptidase 4 (Dpp4), transcript variant 1, mRNA [NM_010074]	NM_010074	13482	GO:0030054|GO:0005886|GO:0004252|GO:0005783|GO:0005518|GO:0042995|GO:0051234|GO:0042803|GO:0046581|GO:0006508|GO:0004872|GO:0007155|GO:0042277|GO:0005794|GO:0002709|GO:0009986|GO:0005624|GO:0005625|GO:0005576|GO:0007165|GO:0016020|GO:0016787|GO:0004177|GO:0008236|GO:0008233|GO:0016021|GO:0008239	Mm.1151	mm|2qC1.3
A_52_P406191	0.492208	0.528178	0	-0.236802	-1.89958	Samd1	Mus musculus sterile alpha motif domain containing 1 (Samd1), mRNA [NM_001081415]	NM_001081415	666704	GO:0008150|GO:0003674|GO:0005575	Mm.298091	mm|8qC3
A_52_P69955	1.08896	0.822286	0	-0.370492	-2.62941	Tesc	Mus musculus tescalcin (Tesc), mRNA [NM_021344]	NM_021344	57816	GO:0050790|GO:0005737|GO:0000287|GO:0030219|GO:0005509|GO:0006883|GO:0005634|GO:0019212|GO:0001726|GO:0030027|GO:0008584	Mm.273285	mm|5qF
A_51_P379171	-2.82362	-0.974758	0.0344086	0	2.58316		Mus musculus 10 day old male pancreas cDNA, RIKEN full-length enriched library, clone:1810047P18 product:hypothetical protein, full insert sequence. [AK007819]	AK007819			Mm.158300	mm|2qC1.3
A_52_P293248	-0.654081	-0.709907	0	0.323268	3.42615	Dock4	Mus musculus adult male hippocampus cDNA, RIKEN full-length enriched library, clone:C630024B01 product:hypothetical protein, full insert sequence. [AK049953]	AK049953	238130	GO:0005085|GO:0008150|GO:0003674|GO:0050790|GO:0017124|GO:0016020|GO:0032420|GO:0032421	Mm.341423	mm|12qB1
A_51_P374772	-0.268467	-0.293988	0.0942678	0	1.95782	Arfgef1	Mus musculus ADP-ribosylation factor guanine nucleotide-exchange factor 1(brefeldin A-inhibited) (Arfgef1), mRNA [NM_001102430]	NM_001102430	211673	GO:0008150|GO:0003674|GO:0005575	Mm.229141	mm|1qA2
A_52_P260856	-2.45092	-1.4199	0	0.0446553	1.66393	Lpp	Mus musculus LIM domain containing preferred translocation partner in lipoma (Lpp), transcript variant 1, mRNA [NM_178665]	NM_178665	210126	GO:0005737|GO:0030054|GO:0008270|GO:0005634|GO:0007155|GO:0046872	Mm.209385	mm|16qB1
A_51_P451032	-2.76882	-5.97125	0	0.137116	3.7374	Anxa3	Mus musculus annexin A3 (Anxa3), mRNA [NM_013470]	NM_013470	11745	GO:0005544|GO:0030424|GO:0050790|GO:0004859|GO:0051054|GO:0005509|GO:0043025|GO:0019834|GO:0030425	Mm.7214	mm|5qE3
A_52_P131062	0.381143	0.342639	-0.403275	0	-2.32719	Krtap8-1	Mus musculus keratin associated protein 8-1 (Krtap8-1), mRNA [NM_010675]	NM_010675	16703	GO:0005882|GO:0008150|GO:0003674|GO:0005575	Mm.13979	mm|16qC3.3
A_52_P40327	0.962439	0.856785	-0.0602694	0	-1.94387	0610005C13Rik	Mus musculus adult male kidney cDNA, RIKEN full-length enriched library, clone:0610005C13 product:unclassifiable, full insert sequence. [AK002217]	AK002217	71661	GO:0008150|GO:0003674|GO:0005575	Mm.439894	mm|7qB4
A_51_P431885	2.56578	1.63181	0	-0.305247	-5.36525	Dnajc6	Mus musculus DnaJ (Hsp40) homolog, subfamily C, member 6 (Dnajc6), transcript variant 4, mRNA [NM_198412]	NM_198412	72685	GO:0008150|GO:0003674|GO:0017124|GO:0016787|GO:0031072|GO:0016311|GO:0004721|GO:0005575|GO:0004725	Mm.76494	mm|4qC6
A_51_P511431	-0.0156391	-1.04081	0.0773313	0	2.63612	Sag	Mus musculus retinal S-antigen (Sag), mRNA [NM_009118]	NM_009118	20215	GO:0051219|GO:0007165|GO:0002046|GO:0007601|GO:0050896|GO:0007600	Mm.1276	mm|1qD
A_52_P6092	-3.23274	-2.38861	0	0.519464	4.35706	Fam84b	Mus musculus family with sequence similarity 84, member B (Fam84b), mRNA [NM_001162926]	NM_001162926	399603	GO:0008150|GO:0003674|GO:0005575	Mm.447854	mm|15qD1
A_51_P266403	1.31847	1.48498	0	-0.790008	-3.46429		nitric oxide synthase 1, neuronal Gene [Source:MGI (curated);Acc:MGI:97360] [ENSMUST00000102557]	AK009163			Mm.442195	mm|5qF
A_52_P600600	-0.961538	-1.48187	0.219264	0	3.52725	Myo5b	Mus musculus myosin VB (Myo5b), mRNA [NM_201600]	NM_201600	17919	GO:0005516|GO:0048471|GO:0017137|GO:0003779|GO:0016459|GO:0015031|GO:0005524|GO:0032880|GO:0003774|GO:0043197|GO:0000166|GO:0035255|GO:0006810|GO:0043025|GO:0019717	Mm.260098	mm|18qE2
A_52_P411274	2.07314	2.44248	-0.114897	0	-1.78123	Asphd1	Mus musculus aspartate beta-hydroxylase domain containing 1 (Asphd1), mRNA [NM_001039645]	NM_001039645	233879	GO:0008150|GO:0003674|GO:0016020|GO:0018193|GO:0004597|GO:0016491|GO:0030176|GO:0016021|GO:0005575|GO:0016702|GO:0055114	Mm.444143	mm|7qF3
A_51_P310850	-0.694559	0.134581	0	-0.00301504	3.88315	Plekha6	Mus musculus pleckstrin homology domain containing, family A member 6 (Plekha6), transcript variant 1, mRNA [NM_182930]	NM_182930	240753	GO:0008150|GO:0003674|GO:0005575	Mm.253559	mm|1qE4
A_51_P268331	-4.1635	-4.69715	0.102388	0	3.06907	Rnf128	Mus musculus ring finger protein 128 (Rnf128), mRNA [NM_023270]	NM_023270	66889	GO:0005515|GO:0004842|GO:0005794|GO:0016567|GO:0005770|GO:0005783|GO:0016874|GO:0046872|GO:0042036|GO:0005737|GO:0016020|GO:0008270|GO:0016021	Mm.27764	mm|XqF1
A_51_P512340	-2.88719	-2.25502	0.227221	0	3.38282	Pde4b	Mus musculus phosphodiesterase 4B, cAMP specific (Pde4b), transcript variant 1, mRNA [NM_019840]	NM_019840	18578	GO:0006939|GO:0048471|GO:0005737|GO:0016787|GO:0004115|GO:0005634|GO:0005625|GO:0005626|GO:0046872|GO:0006198|GO:0005829	Mm.20181	mm|4qC6
A_51_P259186	-0.0463164	-0.0140884	0	0.950729	4.34404	Lrrc67	Mus musculus leucine rich repeat containing 67 (Lrrc67), transcript variant 2, mRNA [NM_145692]	NM_145692	69312	GO:0005515|GO:0008150|GO:0003674|GO:0005575	Mm.386795	mm|1qA2
A_51_P352296	1.83538	1.99386	-0.220012	0	-7.12766	Sfrp1	Mus musculus secreted frizzled-related protein 1 (Sfrp1), mRNA [NM_013834]	NM_013834	20377	GO:0005515|GO:0001657|GO:0017147|GO:0090175|GO:0001756|GO:0030178|GO:0005576|GO:0007275|GO:0009952|GO:0048546|GO:0030154|GO:0060687|GO:0030278|GO:0016055|GO:0043508|GO:0090090|GO:0060071|GO:0060527	Mm.281691	mm|8qA2
A_52_P424970	2.54576	4.14501	0	-0.807045	-3.3789	Itgal	integrin alpha L Gene [Source:MGI (curated);Acc:MGI:96606] [ENSMUST00000117762]	AK156251	16408	GO:0001772|GO:0022407|GO:0008305|GO:0022409|GO:0046982|GO:0009986|GO:0050850|GO:0007165|GO:0016337|GO:0016020|GO:0007229|GO:0042102|GO:0007159|GO:0050798|GO:0004872|GO:0016021|GO:0007155|GO:0007166|GO:0009897	Mm.1618	mm|7qF3
A_51_P464539	-3.00678	-3.11283	0	0.0196424	2.11394	Phldb2	Mus musculus pleckstrin homology-like domain, family B, member 2 (Phldb2), mRNA [NM_153412]	NM_153412	208177	GO:0008150|GO:0003674|GO:0005737|GO:0016020|GO:0005575	Mm.211477	mm|16qB5
A_52_P214770	3.48012	0.490093	-0.0699878	0	-2.32085	Ankrd45	Mus musculus ankyrin repeat domain 45 (Ankrd45), mRNA [NM_028664]	NM_028664	73844	GO:0008150|GO:0003674|GO:0005575	Mm.38830	mm|1qH2.1
A_52_P354520	-0.369482	-0.409469	0.262875	0	1.89687	Edem1	Mus musculus ER degradation enhancer, mannosidase alpha-like 1 (Edem1), mRNA [NM_138677]	NM_138677	192193	GO:0006986|GO:0016020|GO:0005783|GO:0005509|GO:0004571|GO:0030176|GO:0016021|GO:0030433|GO:0004559	Mm.21596	mm|6qE2
A_52_P494168	-1.73077	-1.7907	3.48634	4.72732	0	Prr18	Mus musculus proline rich region 18 (Prr18), transcript variant 1, mRNA [NM_178774]	NM_178774	320111	GO:0008150|GO:0003674|GO:0005783|GO:0005575	Mm.442510	mm|17qA1
A_51_P488024	-0.841066	-1.6865	0.497462	0	4.39689	Gls	Mus musculus glutaminase (Gls), nuclear gene encoding mitochondrial protein, transcript variant 1, mRNA [NM_001081081]	NM_001081081	14660	GO:0005739|GO:0002087|GO:0004359|GO:0007610|GO:0007268|GO:0006543	Mm.440465	mm|1qC1.1
A_52_P649177	-0.513276	-0.0155401	0	0.0483007	2.49081	Pdlim5	Mus musculus PDZ and LIM domain 5 (Pdlim5), transcript variant 2, mRNA [NM_019809]	NM_019809	56376	GO:0005515|GO:0051963|GO:0030018|GO:0030054|GO:0005886|GO:0042805|GO:0045202|GO:0005624|GO:0014069|GO:0003779|GO:0046872|GO:0005829|GO:0005737|GO:0047485|GO:0016020|GO:0045211|GO:0005080|GO:0008270|GO:0061001|GO:0019717	Mm.117709	mm|3qH1
A_52_P15461	-2.03225	-1.19645	0.481464	0	2.37784	Il15	Mus musculus interleukin 15 (Il15), mRNA [NM_008357]	NM_008357	16168	GO:0005576|GO:0048662|GO:0001866|GO:0005125|GO:0005615|GO:0005126|GO:0050691|GO:0048535|GO:0006955|GO:0050778|GO:0042102|GO:0045062|GO:0045580	Mm.4392	mm|8qC2
A_52_P280938	1.01546	0.0839386	-0.517936	0	-2.62989	Olfr353	Mus musculus olfactory receptor 353 (Olfr353), mRNA [NM_146941]	NM_146941	258943	GO:0007608|GO:0007165|GO:0004984|GO:0007186|GO:0004930|GO:0004872|GO:0016021|GO:0004871	Mm.377762	mm|2qB
A_52_P108768	0.847688	1.30097	0	-0.168574	-2.09941							mm|8qC3
A_51_P358894	1.96582	0.181973	-0.470333	0	-3.06908	Ttc9b	Mus musculus tetratricopeptide repeat domain 9B (Ttc9b), mRNA [NM_028417]	NM_028417	73032	GO:0008150|GO:0003674|GO:0006457|GO:0005488|GO:0005575	Mm.44095	mm|7qA3
A_52_P135707	-0.107136	-0.681636	0	0.111547	2.93	Creb3	Mus musculus cAMP responsive element binding protein 3 (Creb3), mRNA [NM_013497]	NM_013497	12913	GO:0043565|GO:0006355|GO:0003700|GO:0016020|GO:0006935|GO:0005783|GO:0046983|GO:0005634|GO:0016021|GO:0003677|GO:0045449|GO:0006350	Mm.12407	mm|4qB1
A_51_P495259	-1.30004	-1.26228	0.0775685	0	1.67917	Traf6	Mus musculus adult male hippocampus cDNA, RIKEN full-length enriched library, clone:C630032O20 product:unclassifiable, full insert sequence. [AK083275]	AK083275	22034	GO:0005515|GO:0008624|GO:0045453|GO:0016874|GO:0019221|GO:0007249|GO:0005634|GO:0042088|GO:0046872|GO:0005829|GO:0019886|GO:0006955|GO:0005737|GO:0046849|GO:0045944|GO:0042102|GO:0031666|GO:0009887|GO:0042475|GO:0048468|GO:0043011|GO:0004871|GO:0043123|GO:0070498|GO:0045410|GO:0007254|GO:0030316|GO:0006915|GO:0005624|GO:0001843|GO:0042981|GO:0048661|GO:0051865|GO:0051023|GO:0007165|GO:0045084|GO:…	Mm.292729	mm|2qE2
A_52_P271166	4.83176	3.41912	0	-1.39849	-3.70683	Dazl	Mus musculus deleted in azoospermia-like (Dazl), mRNA [NM_010021]	NM_010021	13164	GO:0048477|GO:0003723|GO:0007275|GO:0007283|GO:0003676|GO:0007281|GO:0006417|GO:0030154|GO:0005737|GO:0045836|GO:0000166|GO:0044464|GO:0003730|GO:0005844	Mm.280641	mm|17qC
A_51_P435023	-0.417726	-0.688444	0	0.135591	1.72885	Rassf1	Mus musculus Ras association (RalGDS/AF-6) domain family member 1 (Rassf1), mRNA [NM_019713]	NM_019713	56289	GO:0005515|GO:0007165|GO:0007049|GO:0005737|GO:0023034|GO:0005874|GO:0005634|GO:0005856|GO:0046872	Mm.12091	mm|9qF1
A_52_P517970	-0.0181298	0	-0.00999403	0.594771	3.32517	1700019J19Rik	Mus musculus adult male testis cDNA, RIKEN full-length enriched library, clone:1700019J19 product:unclassifiable, full insert sequence. [AK006126]	AK006126	76412	GO:0008150|GO:0003674|GO:0005575	Mm.69337	mm|9qA1
A_52_P30803	4.48521	3.46744	0	-1.40324	-3.20059		Q6Y7W8_MOUSE (Q6Y7W8) Grb10 interacting GYF protein 2, partial (5%) [TC1610785]					mm|1qC1.3
A_52_P529374	1.0218	3.54607	0	-2.22906	-7.45996	Enox1	Mus musculus ecto-NOX disulfide-thiol exchanger 1 (Enox1), mRNA [NM_172813]	NM_172813	239188	GO:0005886|GO:0005576|GO:0005575|GO:0003676|GO:0003674|GO:0008150|GO:0000166|GO:0016020|GO:0006810|GO:0016491|GO:0048511|GO:0022900|GO:0055114	Mm.441158	mm|14qD3
A_52_P487156	0.90305	1.45474	0	-0.440248	-4.29969	Gm13157	Mus musculus predicted gene 13157 (Gm13157), mRNA [NM_001127189]	NM_001127189	100041677	GO:0008150|GO:0003674|GO:0005575|GO:0046872	Mm.440977	mm|4qE2
A_51_P158189	-0.21667	-0.510318	0	0.00778627	1.74362	Pcnxl2	Mus musculus pecanex-like 2 (Drosophila) (Pcnxl2), transcript variant 2, mRNA [NM_175561]	NM_175561	270109	GO:0008150|GO:0003674|GO:0016020|GO:0016021|GO:0005575	Mm.145535	mm|8qE2
A_52_P452689	-2.83341	-1.25203	0	0.40719	4.0426	Atf3	Mus musculus activating transcription factor 3 (Atf3), mRNA [NM_007498]	NM_007498	11910	GO:0016564|GO:0005667|GO:0006355|GO:0008284|GO:0003700|GO:0006094|GO:0005634|GO:0003677|GO:0006350|GO:0043565|GO:0046983|GO:0016481|GO:0045449	Mm.2706	mm|1qH6
A_52_P550620	-0.1169	0	0.11843	-1.46239	2.67534	Nsmce2	Mus musculus non-SMC element 2 homolog (MMS21, S. cerevisiae) (Nsmce2), transcript variant 2, mRNA [NM_001164604]	NM_001164604	68501	GO:0008150|GO:0003674|GO:0006281|GO:0016874|GO:0008270|GO:0006310|GO:0005634|GO:0005575|GO:0046872|GO:0006974	Mm.27762	mm|15qD1
A_51_P321341	0	-0.712449	-0.0202277	0.195329	1.87541	Sult1a1	Mus musculus sulfotransferase family 1A, phenol-preferring, member 1 (Sult1a1), mRNA [NM_133670]	NM_133670	20887	GO:0006629|GO:0018960|GO:0006805|GO:0017144|GO:0006950|GO:0051384|GO:0050656|GO:0042221|GO:0042803|GO:0005829|GO:0008210|GO:0005737|GO:0000166|GO:0004062|GO:0006584|GO:0008146|GO:0051923|GO:0017067|GO:0008202|GO:0016740	Mm.368982	mm|7qF3
A_52_P593037	-0.942323	-0.697784	0	0.00148678	3.72285	Acsl5	Mus musculus acyl-CoA synthetase long-chain family member 5 (Acsl5), mRNA [NM_027976]	NM_027976	433256	GO:0006629|GO:0010867|GO:0005783|GO:0016874|GO:0005743|GO:0005741|GO:0010747|GO:0008654|GO:0003824|GO:0005524|GO:0004467|GO:0005739|GO:0016020|GO:0000166|GO:0008152|GO:0032000|GO:0006631|GO:0016021|GO:0015908	Mm.292056	mm|19qD2
A_52_P811124	-0.48115	-0.493461	0	0.303513	2.54673		Mus musculus 10 days neonate cerebellum cDNA, RIKEN full-length enriched library, clone:B930011K02 product:unclassifiable, full insert sequence. [AK047019]	AK047019				mm|10qD1
A_51_P204442	2.04633	1.83725	0	-0.223164	-4.32956	Phf19	Mus musculus PHD finger protein 19 (Phf19), mRNA [NM_028716]	NM_028716	74016	GO:0005515|GO:0008150|GO:0003674|GO:0008270|GO:0005634|GO:0005575|GO:0003676|GO:0046872|GO:0045449|GO:0006350	Mm.65691	mm|2qB
A_52_P171197	1.06069	0.531384	0	-0.186358	-3.08105		glial cell line derived neurotrophic factor family receptor alpha 4 Gene [Source:MGI (curated);Acc:MGI:1341873] [ENSMUST00000074855]	AB041809			Mm.198399	mm|2qF1
A_51_P152404	-0.591681	-1.06588	0	0.0262775	1.68188	Ikbip	Mus musculus IKBKB interacting protein (Ikbip), transcript variant 1, mRNA [NM_026166]	NM_026166	67454	GO:0016020|GO:0010165|GO:0005783|GO:0016021|GO:0006917	Mm.252843	mm|10qC2
A_52_P77093	-0.288835	-0.341743	0	0.253099	1.98889	1600014C10Rik	Mus musculus RIKEN cDNA 1600014C10 gene (1600014C10Rik), transcript variant 2, mRNA [NM_028166]	NM_028166	72244	GO:0008150|GO:0003674|GO:0016020|GO:0016021|GO:0005575	Mm.187554	mm|7qB2
A_52_P61691	0.778629	0.215154	0	-0.0270529	-3.7995	Cd59b	Mus musculus CD59b antigen (Cd59b), mRNA [NM_181858]	NM_181858	333883	GO:0005886|GO:0009986|GO:0006916|GO:0031225|GO:0005615|GO:0031362|GO:0042383|GO:0045916|GO:0016020|GO:0001971|GO:0043218|GO:0045918|GO:0042102	Mm.359026	mm|2qE2
A_51_P216440	4.24446	0	-0.0147452	-0.0319095	1.8661		Mus musculus adult male olfactory brain cDNA, RIKEN full-length enriched library, clone:6430401E23 product:surfactant associated protein B, full insert sequence. [AK032144]	AK032144			Mm.453030	mm|18qE2
A_52_P74441	-2.30382	-3.22328	0	0.278463	2.87711	Tes	Mus musculus testis derived transcript (Tes), mRNA [NM_207176]	NM_207176	21753	GO:0005737|GO:0030054|GO:0008270|GO:0046872	Mm.436548	mm|6qA2
A_51_P244061	0.478461	0.319216	-0.0471783	0	-2.41085	Snapc5	Mus musculus small nuclear RNA activating complex, polypeptide 5 (Snapc5), mRNA [NM_183316]	NM_183316	330959	GO:0008150|GO:0003674|GO:0005634|GO:0005575|GO:0045449|GO:0006350	Mm.24082	mm|9qC
A_51_P337269	-0.826858	-0.859405	0	1.01229	7.48805	Aldob	Mus musculus aldolase B, fructose-bisphosphate (Aldob), mRNA [NM_144903]	NM_144903	230163	GO:0005792|GO:0048471|GO:0005886|GO:0006094|GO:0043434|GO:0031210|GO:0005634|GO:0003824|GO:0005764|GO:0010043|GO:0006096|GO:0016829|GO:0005829|GO:0004332|GO:0005737|GO:0030867|GO:0030868|GO:0008152	Mm.479534	mm|4qB1
A_51_P513898	1.59226	1.79414	0	-0.793734	-5.47529	Epb4.1l4a	Mus musculus erythrocyte protein band 4.1-like 4a (Epb4.1l4a), mRNA [NM_013512]	NM_013512	13824	GO:0008092|GO:0005737|GO:0005488|GO:0005856|GO:0019898	Mm.3465	mm|18qB1
A_52_P436590	0.447714	0.110141	0	-0.834436	-3.22467	Wbscr17	Mus musculus Williams-Beuren syndrome chromosome region 17 homolog (human) (Wbscr17), mRNA [NM_145218]	NM_145218	212996	GO:0008150|GO:0003674|GO:0005575	Mm.299204	mm|5qG2
A_52_P633300	3.14402	3.72979	0	-2.51381	-4.32479	Morc1	Mus musculus microrchidia 1 (Morc1), mRNA [NM_010816]	NM_010816	17450	GO:0003674|GO:0008270|GO:0007275|GO:0005634|GO:0007283|GO:0005524|GO:0046872|GO:0030154	Mm.250060	mm|16qB5
A_52_P516034	-0.701452	-0.319856	0	0.0125484	2.0544	Ptp4a1	Mus musculus protein tyrosine phosphatase 4a1 (Ptp4a1), mRNA [NM_011200]	NM_011200	19243	GO:0005634|GO:0004725	Mm.374437	mm|1qA5
A_52_P326664	0.427855	4.72537	-0.553689	0	-3.33843	Unc93a	Mus musculus unc-93 homolog A (C. elegans) (Unc93a), mRNA [NM_199252]	NM_199252	381058	GO:0008150|GO:0003674|GO:0016020|GO:0005886|GO:0016021|GO:0005575	Mm.390935	mm|17qA1
A_51_P137388	-2.61748	0	0.0748491	-0.300574	2.74771	Zadh2	Mus musculus zinc binding alcohol dehydrogenase, domain containing 2 (Zadh2), mRNA [NM_146090]	NM_146090	225791	GO:0005739|GO:0008150|GO:0003674|GO:0005488|GO:0008152|GO:0016491|GO:0008270|GO:0003824|GO:0055114|GO:0005777	Mm.147052	mm|18qE4
A_51_P431823	-1.62597	-0.383602	0	0.457277	2.11322	Hmha1	Mus musculus histocompatibility (minor) HA-1 (Hmha1), transcript variant 2, mRNA [NM_027521]	NM_027521	70719	GO:0005622|GO:0008150|GO:0007165|GO:0003674|GO:0050790|GO:0023034|GO:0005575|GO:0046872|GO:0005096	Mm.243954	mm|10qC1
A_51_P485405	3.54605	2.53371	-1.75278	-1.59545	0	Gtsf1	Mus musculus gametocyte specific factor 1 (Gtsf1), mRNA [NM_028797]	NM_028797	74174	GO:0005737|GO:0046872	Mm.325325	mm|15qF3
A_52_P512329	1.26476	0.275754	0	-0.213832	-1.96435	Zfp219	Mus musculus zinc finger protein 219 (Zfp219), mRNA [NM_027248]	NM_027248	69890	GO:0008150|GO:0003674|GO:0005575	Mm.475652	mm|14qC2
A_51_P256533	1.03495	0.812086	0	-0.00409651	-1.82477	Nxf2	Mus musculus nuclear RNA export factor 2 (Nxf2), mRNA [NM_031259]	NM_031259	83454	GO:0006405|GO:0005515|GO:0016973|GO:0003723|GO:0005634|GO:0005635|GO:0003729	Mm.103155	mm|XqE3
A_52_P324391	-0.663759	0	-0.152397	0.318168	2.55068	2310058N22Rik	Mus musculus adult male tongue cDNA, RIKEN full-length enriched library, clone:2310058N22 product:unclassifiable, full insert sequence. [AK009987]	AK009987	71921	GO:0008150|GO:0003674|GO:0005575	Mm.440654	mm|12qF2
A_52_P637988	2.74201	0.0819912	0	-0.210783	-3.7174	Slc1a1	Mus musculus solute carrier family 1 (neuronal/epithelial high affinity glutamate transporter, system Xag), member 1 (Slc1a1), mRNA [NM_009199]	NM_009199	20510	GO:0006820|GO:0015501|GO:0005313|GO:0055085|GO:0003333|GO:0071436|GO:0015813|GO:0016020|GO:0006810|GO:0006835|GO:0051260|GO:0016021|GO:0016595|GO:0017153|GO:0015807|GO:0015293	Mm.246670	mm|19qC1
A_52_P657324	1.45868	1.00791	-0.289946	0	-2.2775	Rnf32	ring finger protein 32 Gene [Source:MGI Symbol;Acc:MGI:1861747] [ENSMUST00000001247]	AK005795	56874	GO:0005515|GO:0008150|GO:0003674|GO:0005737|GO:0016235|GO:0008270|GO:0046872	Mm.87352	mm|5qB1
A_51_P203062	2.13453	1.41951	0	-0.293636	-3.89448	Enah	Mus musculus enabled homolog (Drosophila) (Enah), transcript variant 1, mRNA [NM_010135]	NM_010135	13800	GO:0005515|GO:0017124|GO:0030036|GO:0030054|GO:0006928|GO:0045202|GO:0030175|GO:0042995|GO:0015629|GO:0030154|GO:0005829|GO:0005737|GO:0007411|GO:0007015|GO:0005856|GO:0005522|GO:0001725|GO:0001843|GO:0007275|GO:0003779|GO:0046907|GO:0030027|GO:0007399|GO:0008154|GO:0005925	Mm.389224	mm|1qH5
A_52_P1026830	-2.22181	-0.907289	0	0.0887213	2.21758	Tbc1d8b	Mus musculus TBC1 domain family, member 8B (Tbc1d8b), mRNA [NM_001081499]	NM_001081499	245638	GO:0005622|GO:0008150|GO:0003674|GO:0032313|GO:0005575|GO:0005097|GO:0005096	Mm.275869	mm|XqF1
A_52_P730698	-1.68055	-0.0945382	0.355179	0	2.31022		Mus musculus adult retina cDNA, RIKEN full-length enriched library, clone:A930012B14 product:unclassifiable, full insert sequence. [AK044424]	AK044424			Mm.440534	mm|8qA1.1
A_51_P228808	-0.52022	0	-0.153927	0.0185299	1.9989	Rnf6	Mus musculus ring finger protein (C3H2C3 type) 6 (Rnf6), mRNA [NM_028774]	NM_028774	74132	GO:0005515|GO:0030424|GO:0006511|GO:0005737|GO:0004842|GO:0016567|GO:0030517|GO:0016605|GO:0016563|GO:0045893|GO:0003677|GO:0046872	Mm.26696	mm|5qG3
A_51_P268069	2.10869	4.29097	0	-0.350789	-3.65401	Six1	Mus musculus sine oculis-related homeobox 1 homolog (Drosophila) (Six1), mRNA [NM_009189]	NM_009189	20471	GO:0005515|GO:0001657|GO:0007389|GO:0001658|GO:0003700|GO:0048699|GO:0048704|GO:0005634|GO:0048538|GO:0001759|GO:0030878|GO:0043524|GO:0045944|GO:0030855|GO:0045449|GO:0005667|GO:0048839|GO:0006355|GO:0042472|GO:0001822|GO:0007275|GO:0048856|GO:0003677|GO:0006350|GO:0043565|GO:0007519|GO:0003682|GO:0030528|GO:0045664|GO:0051451	Mm.4645	mm|12qC3
A_51_P498720	-1.22227	-0.727691	0	0.263767	2.23115	Cacna2d1	Mus musculus calcium channel, voltage-dependent, alpha2/delta subunit 1 (Cacna2d1), transcript variant e, mRNA [NM_009784]	NM_009784	12293	GO:0005515|GO:0005262|GO:0005244|GO:0005245|GO:0030315|GO:0005891|GO:0046872|GO:0034220|GO:0016529|GO:0016020|GO:0070588|GO:0051924|GO:0006810|GO:0034765|GO:0006816|GO:0016021|GO:0005216|GO:0006811	Mm.159842	mm|5qA2
A_51_P297799	-0.209504	-0.615256	0.282073	0	2.4748	Rap1gap2	Mus musculus RAP1 GTPase activating protein 2 (Rap1gap2), mRNA [NM_001015046]	NM_001015046	380711	GO:0005622|GO:0051056|GO:0008150|GO:0003674|GO:0050790|GO:0005737|GO:0005575|GO:0005096	Mm.425690	mm|11qB5
A_52_P553408	-2.6687	-3.08098	0.0923176	0	1.88903	D130060J10Rik	Mus musculus 12 days embryo spinal ganglion cDNA, RIKEN full-length enriched library, clone:D130060J10 product:unclassifiable, full insert sequence. [AK051620]	AK051620	319595	GO:0008150|GO:0003674|GO:0005575	Mm.451434	mm|16qB5
A_51_P382214	-0.471544	-1.2496	0.372718	0	3.64621	Rab17	Mus musculus RAB17, member RAS oncogene family (Rab17), transcript variant 1, mRNA [NM_008998]	NM_008998	19329	GO:0016020|GO:0005886|GO:0000166|GO:0007264|GO:0006810|GO:0015031|GO:0005525	Mm.279780	mm|1qD
A_52_P295933	-1.58665	-1.5597	0.491287	0	3.4736	Eya4	Mus musculus 9.5 days embryo parthenogenote cDNA, RIKEN full-length enriched library, clone:B130023L16 product:unclassifiable, full insert sequence. [AK045060]	AK045060	14051	GO:0005634|GO:0007275|GO:0003824|GO:0046872|GO:0006974|GO:0006350|GO:0005737|GO:0006281|GO:0016787|GO:0016311|GO:0008152|GO:0004721|GO:0045449|GO:0004725|GO:0016568	Mm.446298	mm|10qA3
A_51_P485946	0.661008	0.34124	-0.30792	0	-2.402	Fdft1	Mus musculus farnesyl diphosphate farnesyl transferase 1 (Fdft1), mRNA [NM_010191]	NM_010191	14137	GO:0005792|GO:0006695|GO:0006694|GO:0008610|GO:0009058|GO:0005783|GO:0003824|GO:0008299|GO:0016020|GO:0045338|GO:0016126|GO:0016491|GO:0016021|GO:0016740|GO:0055114|GO:0004310	Mm.474432	mm|14qD1
A_52_P232935	1.00484	0.516766	-0.442075	0	-2.66776	2010107G23Rik	Mus musculus RIKEN cDNA 2010107G23 gene (2010107G23Rik), mRNA [NM_027251]	NM_027251	69894	GO:0005515|GO:0008150|GO:0016020|GO:0016021|GO:0005575	Mm.294126	mm|10qB4
A_51_P273800	-0.718492	-1.42305	0.177083	0	3.62537	Slc4a4	Mus musculus solute carrier family 4 (anion exchanger), member 4 (Slc4a4), transcript variant 1, mRNA [NM_018760]	NM_018760	54403	GO:0006820|GO:0005215|GO:0008509|GO:0005886|GO:0015380|GO:0055085|GO:0006885|GO:0071436|GO:0034220|GO:0016020|GO:0005452|GO:0005887|GO:0006810|GO:0015701|GO:0016021|GO:0006814|GO:0008510|GO:0006811|GO:0015293	Mm.41044	mm|5qE1
A_51_P252947	0.479122	0.0726585	-0.0338879	0	-3.46952	Mapk8ip1	Mus musculus mitogen-activated protein kinase 8 interacting protein 1 (Mapk8ip1), mRNA [NM_011162]	NM_011162	19099	GO:0005515|GO:0043005|GO:0048471|GO:0006355|GO:0019901|GO:0031434|GO:0031435|GO:0005634|GO:0006916|GO:0007258|GO:0005829|GO:0046328|GO:0016310|GO:0007165|GO:0005737|GO:0046329|GO:0016020|GO:0016301|GO:0019894|GO:0043508|GO:0008432|GO:0016192|GO:0005078	Mm.2720	mm|2qE1
A_52_P593465	-2.03758	-2.00806	0.453125	0	2.11798	Arap2	Mus musculus ArfGAP with RhoGAP domain, ankyrin repeat and PH domain 2 (Arap2), mRNA [NM_178407]	NM_178407	212285	GO:0005622|GO:0008150|GO:0008060|GO:0007165|GO:0003674|GO:0005737|GO:0032312|GO:0008270|GO:0005575|GO:0046872|GO:0005096	Mm.244403	mm|5qC3.1
A_51_P450854	-3.1374	-1.47586	0	0.210264	3.0864	Rnf217	Mus musculus ring finger protein 217 (Rnf217), mRNA [NM_001146349]	NM_001146349	268291	GO:0008150|GO:0003674|GO:0005575	Mm.295212	mm|10qA4
A_51_P195958	-0.048974	-1.83802	0.415971	0	5.18935	Phlda1	Mus musculus pleckstrin homology-like domain, family A, member 1 (Phlda1), mRNA [NM_009344]	NM_009344	21664	GO:0005737|GO:0016020|GO:0045210|GO:0006915|GO:0005634|GO:0031410|GO:0006917	Mm.3117	mm|10qD1
A_51_P300657	3.38819	2.40591	0	-0.15116	-7.02075	Nefh	Mus musculus neurofilament, heavy polypeptide (Nefh), mRNA [NM_010904]	NM_010904	380684	GO:0005882|GO:0005739|GO:0060052|GO:0045104|GO:0005883|GO:0045110|GO:0000226	Mm.298283	mm|11qA1
A_52_P71869	-0.673887	-0.441734	0.116352	0	2.22078	Plec	Mus musculus plectin (Plec), transcript variant 6, mRNA [NM_201389]	NM_201389	18810	GO:0008092|GO:0048471|GO:0007584|GO:0003779|GO:0005626|GO:0042383|GO:0005737|GO:0016324|GO:0009925|GO:0047485|GO:0043292|GO:0005200|GO:0005856	Mm.234912	mm|15qD3
A_52_P315280	-0.437613	-0.255222	0	0.0919037	1.68228	Nktr	Mus musculus natural killer tumor recognition sequence (Nktr), mRNA [NM_010918]	NM_010918	18087	GO:0042277|GO:0006457|GO:0003755|GO:0016853	Mm.32842	mm|9qF4
A_51_P490148	1.5487	0.515732	-0.19866	0	-6.63902	Nphp4	Mus musculus nephronophthisis 4 (juvenile) homolog (human) (Nphp4), mRNA [NM_153424]	NM_153424	260305	GO:0008150|GO:0005929|GO:0003674|GO:0005737|GO:0042995|GO:0005575|GO:0005856	Mm.302496	mm|4qE2
A_52_P47846	-0.0584419	-0.0190651	0	0.491188	2.63235	Fcgr1	Mus musculus strain AB/H (Biozzi) high affinity immunoglobulin gamma Fc receptor I (Fcgr1) mRNA, Fcgr1-d allele, complete cds. [AF143181]	AF143181	14129	GO:0005886|GO:0042590|GO:0006910|GO:0006911|GO:0001805|GO:0006898|GO:0007165|GO:0009617|GO:0050766|GO:0016020|GO:0019864|GO:0045087|GO:0050776|GO:0019884|GO:0004872|GO:0016021|GO:0001798|GO:0019770|GO:0042742|GO:0001788|GO:0007166|GO:0009897	Mm.150	mm|3qF2.1
A_52_P355004	-1.88747	-1.84824	0.474831	0	3.64535	Cttnbp2	Mus musculus 10 days neonate cerebellum cDNA, RIKEN full-length enriched library, clone:B930091O06 product:CORTACTIN-BINDING PROTEIN 2 homolog [Homo sapiens], full insert sequence. [AK081137]	AK081137	30785	GO:0030036|GO:0005519|GO:0015629	Mm.224189	mm|6qA2
A_51_P103000	-1.58765	-1.3944	0.275341	0	1.95808	Pitpnm1	Mus musculus phosphatidylinositol transfer protein, membrane-associated 1 (Pitpnm1), transcript variant 1, mRNA [NM_008851]	NM_008851	18739	GO:0005811|GO:0005622|GO:0005737|GO:0005794|GO:0005543|GO:0016020|GO:0005783|GO:0006810|GO:0015031|GO:0046872	Mm.1860	mm|19qA
A_51_P374752	-1.03043	-1.80278	0	0.29433	7.42856	Rbp4	Mus musculus retinol binding protein 4, plasma (Rbp4), transcript variant 2, mRNA [NM_011255]	NM_011255	19662	GO:0060044|GO:0005215|GO:0060065|GO:0060041|GO:0030324|GO:0001654|GO:0060068|GO:0006094|GO:0016918|GO:0048706|GO:0007284|GO:0009790|GO:0007283|GO:0005615|GO:0019841|GO:0007507|GO:0050908|GO:0042574|GO:0042572|GO:0006810|GO:0005501|GO:0048807|GO:0032868|GO:0005576|GO:0060059|GO:0055085|GO:0048562|GO:0060347|GO:0034633|GO:0048738|GO:0034632|GO:0005488|GO:0051024|GO:0060157|GO:0008584	Mm.2605	mm|19qC3
A_52_P631678	-0.322671	-0.685617	0	0.552948	2.52452	BC061194	Mus musculus cDNA sequence BC061194 (BC061194), mRNA [NM_001001334]	NM_001001334	381350	GO:0008150|GO:0003674|GO:0005575	Mm.460742	mm|2qA3
A_52_P94071	-1.78822	-1.16108	0	0.427556	4.62334	Id2	Mus musculus 10, 11 days embryo whole body cDNA, RIKEN full-length enriched library, clone:2810434H03 product:unclassifiable, full insert sequence. [AK013239]	AK013239	15902	GO:0071285|GO:0005515|GO:0008284|GO:0003166|GO:0005634|GO:0007275|GO:0000122|GO:0045651|GO:0043353|GO:0045787|GO:0048535|GO:0005829|GO:0007507|GO:0033598|GO:0051789|GO:0005737|GO:0048557|GO:0030528|GO:0000785|GO:0060749|GO:0045449	Mm.451612	mm|12qA1.3
A_51_P496905	-0.800437	-2.11956	0	0.339352	8.74629	Cfi	Mus musculus complement component factor i (Cfi), mRNA [NM_007686]	NM_007686	12630	GO:0007165|GO:0016787|GO:0016020|GO:0004252|GO:0045087|GO:0006958|GO:0006508|GO:0008236|GO:0008233|GO:0005576|GO:0003824|GO:0005044	Mm.117180	mm|3qG3
A_52_P250865	-1.11113	-1.06934	0	0.657874	4.814	Wnt5a	wingless-related MMTV integration site 5A Gene [Source:MGI (curated);Acc:MGI:98958] [ENSMUST00000063465]	CJ243128	22418	GO:0005515|GO:0060606|GO:0051216|GO:0060750|GO:0001756|GO:0050680|GO:0048843|GO:0005110|GO:0009790|GO:0005615|GO:0007223|GO:0030154|GO:0001947|GO:0048850|GO:0009887|GO:0016055|GO:0050679|GO:0010800|GO:0022409|GO:0042472|GO:0003401|GO:0001843|GO:0007275|GO:0003323|GO:0048546|GO:0060686|GO:0045836|GO:0060638|GO:0042733|GO:0001736|GO:0060065|GO:0045732|GO:0008284|GO:0060067|GO:0030324|GO:0060068|GO:…	Mm.417479	mm|14qA3
A_52_P288270	-0.925165	-0.882821	0.142884	0	4.00986							mm|4qB3
A_51_P448109	-2.45334	-0.785875	0	0.0788212	1.78228	Capn2	Mus musculus calpain 2 (Capn2), mRNA [NM_009794]	NM_009794	12334	GO:0008092|GO:0016540|GO:0005886|GO:0001824|GO:0005509|GO:0005625|GO:0007520|GO:0005626|GO:0004197|GO:0005622|GO:0005737|GO:0004198|GO:0016787|GO:0016020|GO:0006508|GO:0008233|GO:0008234	Mm.19306	mm|1qH5
A_52_P590756	1.75581	0.864282	-0.154267	0	-2.68118		solute carrier family 25, member 35 Gene [Source:MGI (curated);Acc:MGI:1919248] [ENSMUST00000018884]	AK035739			Mm.298622	mm|11qB3
A_52_P371154	-0.241912	-0.624492	0	0.0379982	2.08732	Sgms1	Mus musculus sphingomyelin synthase 1 (Sgms1), transcript variant 2, mRNA [NM_144792]	NM_144792	208449	GO:0006629|GO:0006665|GO:0033188|GO:0043066|GO:0005794|GO:0005886|GO:0005783|GO:0006686|GO:0006915|GO:0005634|GO:0003824|GO:0047493|GO:0016310|GO:0030173|GO:0006954|GO:0016020|GO:0016301|GO:0000138|GO:0016049|GO:0016021|GO:0016740	Mm.329810	mm|19qC1
A_51_P432924	-0.821225	-1.26833	0.556283	0	6.86469	Ugt2b34	Mus musculus UDP glucuronosyltransferase 2 family, polypeptide B34 (Ugt2b34), mRNA [NM_153598]	NM_153598	100727	GO:0008150|GO:0003674|GO:0016757|GO:0005575|GO:0016740	Mm.281844	mm|5qE1
A_52_P388836	-0.352755	-0.483223	0	0.34721	5.1635	Sec16b	Mus musculus SEC16 homolog B (S. cerevisiae) (Sec16b), transcript variant 1, mRNA [NM_033354]	NM_033354	89867	GO:0008150|GO:0003674|GO:0005794|GO:0016020|GO:0005783|GO:0006810|GO:0005575|GO:0016192|GO:0015031	Mm.87114	mm|1qH1
A_51_P411253	-0.6476	-0.801089	0	0.301656	2.69041	Pea15a	Mus musculus phosphoprotein enriched in astrocytes 15A (Pea15a), transcript variant 2, mRNA [NM_011063]	NM_011063	18611	GO:0005515|GO:0005737|GO:0023034|GO:0005875|GO:0005080|GO:0006810|GO:0008643|GO:0006915|GO:0005624|GO:0042981	Mm.544	mm|1qH3
A_52_P652442	-2.3786	-2.35528	0.195841	0	2.41053	Rora	Mus musculus RAR-related orphan receptor alpha (Rora), mRNA [NM_013646]	NM_013646	19883	GO:0005515|GO:0006355|GO:0003700|GO:0043030|GO:0003707|GO:0005634|GO:0046068|GO:0003677|GO:0046872|GO:0006350|GO:0006809|GO:0043565|GO:0007165|GO:0021702|GO:0045944|GO:0043401|GO:0004872|GO:0008270|GO:0004879|GO:0045449	Mm.427266	mm|9qC
A_52_P947879	1.16676	2.94099	0	-0.581398	-2.57382		Mus musculus 0 day neonate cerebellum cDNA, RIKEN full-length enriched library, clone:C230043E09 product:unclassifiable, full insert sequence. [AK048751]	AK048751				mm|18qB1
A_51_P108767	0.399766	0.349316	0	-0.131338	-2.37295	Rad54l	Mus musculus RAD54 like (S. cerevisiae) (Rad54l), transcript variant 1, mRNA [NM_009015]	NM_009015	19366	GO:0051276|GO:0042493|GO:0004386|GO:0005634|GO:0003676|GO:0003677|GO:0005524|GO:0006974|GO:0006302|GO:0006281|GO:0000166|GO:0016787|GO:0000724|GO:0010212	Mm.3655	mm|4qD1
A_52_P105509	-1.23314	-1.18794	0.139793	0	4.9213	Asah2	Mus musculus N-acylsphingosine amidohydrolase 2 (Asah2), mRNA [NM_018830]	NM_018830	54447	GO:0006665|GO:0006629|GO:0005739|GO:0017040|GO:0010033|GO:0016787|GO:0016020|GO:0005886|GO:0008283|GO:0006915|GO:0005624|GO:0016021	Mm.104900	mm|19qC1
A_51_P438967	-1.6844	-2.87081	0.562463	0	8.88117	Gpnmb	Mus musculus glycoprotein (transmembrane) nmb (Gpnmb), mRNA [NM_053110]	NM_053110	93695	GO:0005178|GO:0016020|GO:0005887|GO:0016023|GO:0031410|GO:0016021|GO:0007155|GO:0008201	Mm.302602	mm|6qB2.3
A_51_P308931	0.0876427	0.0864077	-0.17032	0	-2.19657	Hcrt	Mus musculus hypocretin (Hcrt), mRNA [NM_010410]	NM_010410	15171	GO:0007631|GO:0048471|GO:0051209|GO:0030054|GO:0051928|GO:0005783|GO:0060079|GO:0043267|GO:0046928|GO:0045202|GO:0007200|GO:0031410|GO:0051970|GO:0051971|GO:0007204|GO:0007205|GO:0031771|GO:0031772|GO:0005737|GO:0007218|GO:0042755|GO:0008156|GO:0005184|GO:0030141	Mm.10096	mm|11qD
A_51_P189361	-1.82199	-2.53487	0	0.358121	7.39527	Osgin1	Mus musculus oxidative stress induced growth inhibitor 1 (Osgin1), mRNA [NM_027950]	NM_027950	71839	GO:0008150|GO:0003674|GO:0005575	Mm.272357	mm|8qE1
A_51_P206346	-1.02699	-0.627784	0	0.15887	2.16536	Reep3	Mus musculus receptor accessory protein 3 (Reep3), mRNA [NM_178606]	NM_178606	28193	GO:0008150|GO:0003674|GO:0016020|GO:0016021|GO:0005575	Mm.41272	mm|10qB5.1
A_51_P204862	-0.170306	-0.491586	0	0.000903	2.50463	Ppfibp1	Mus musculus PTPRF interacting protein, binding protein 1 (liprin beta 1) (Ppfibp1), transcript variant 2, mRNA [NM_026221]	NM_026221	67533	GO:0008150|GO:0003674|GO:0005575	Mm.103382	mm|6qG3
A_52_P414645	3.37758	2.60987	-0.242754	0	-2.90461	Gpr126	Mus musculus G protein-coupled receptor 126 (Gpr126), mRNA [NM_001002268]	NM_001002268	215798	GO:0005886|GO:0009986|GO:0004930|GO:0003674|GO:0007165|GO:0008150|GO:0005737|GO:0016020|GO:0007186|GO:0007218|GO:0004872|GO:0016021|GO:0004871|GO:0007166|GO:0004888	Mm.440142	mm|10qA2
A_51_P132483	0.31938	4.95022	0	-0.0586224	-5.36569	1700013H16Rik	RIKEN cDNA 1700013H16 gene Gene [Source:MGI Symbol;Acc:MGI:1922764] [ENSMUST00000067940]	XM_135430	75514	GO:0008150|GO:0003674|GO:0005575	Mm.116929	mm|XqA5
A_51_P437176	-1.46255	-2.46514	0.133568	0	2.47706		tripartite motif-containing 47 Gene [Source:MGI (curated);Acc:MGI:1917374] [ENSMUST00000021120]	AK031572			Mm.347770	mm|11qE2
A_52_P75127	2.82281	1.34792	-0.129396	0	-2.10242	Tcp11	Mus musculus t-complex protein 11 (Tcp11), transcript variant 1, mRNA [NM_013687]	NM_013687	21463	GO:0016020|GO:0007275|GO:0016021|GO:0007283|GO:0030154	Mm.29758	mm|17qA3.3
A_52_P313523	1.40229	0.515811	0	-0.348953	-2.77296	4930452B06Rik	Mus musculus RIKEN cDNA 4930452B06 gene (4930452B06Rik), mRNA [NM_028934]	NM_028934	74430	GO:0008150|GO:0003674|GO:0005575	Mm.271901	mm|14qA1
A_52_P247233	0.0893707	0.143321	-0.373243	0	-3.73653	Atf7ip2	Mus musculus 7 days embryo whole body cDNA, RIKEN full-length enriched library, clone:C430003N19 product:RIKEN cDNA 4930558K11 gene, full insert sequence. [AK049401]	AK049401	75329	GO:0008150|GO:0003674|GO:0005634|GO:0005575|GO:0045449|GO:0006350	Mm.108729	mm|16qA1
A_52_P36315	2.86609	1.50464	-0.735171	0	-2.37273	Eya1	Mus musculus eyes absent 1 homolog (Drosophila) (Eya1), mRNA [NM_010164]	NM_010164	14048	GO:0005515|GO:0001656|GO:0001657|GO:0007389|GO:0001658|GO:0048704|GO:0005634|GO:0003824|GO:0046872|GO:0005737|GO:0006470|GO:0009887|GO:0004721|GO:0042474|GO:0042473|GO:0045449|GO:0004725|GO:0043066|GO:0042472|GO:0007275|GO:0048856|GO:0006974|GO:0006350|GO:0006281|GO:0045165|GO:0016787|GO:0016311|GO:0045664|GO:0008152|GO:0016568	Mm.250185	mm|1qA3
A_51_P153113	-1.53537	-0.31561	0	0.0100102	1.75063	1700003O08Rik	Mus musculus adult male testis cDNA, RIKEN full-length enriched library, clone:1700003O08 product:unclassifiable, full insert sequence. [AK005653]	AK005653	75654	GO:0008150|GO:0003674|GO:0005575		mm|10qB3
A_52_P568217	1.49688	1.31402	0	-0.110147	-6.31056	Enah	Mus musculus enabled homolog (Drosophila), mRNA (cDNA clone MGC:73459 IMAGE:6851217), complete cds. [BC062927]	BC062927	13800	GO:0005515|GO:0017124|GO:0030036|GO:0030054|GO:0006928|GO:0045202|GO:0030175|GO:0042995|GO:0015629|GO:0030154|GO:0005829|GO:0005737|GO:0007411|GO:0007015|GO:0005856|GO:0005522|GO:0001725|GO:0001843|GO:0007275|GO:0003779|GO:0046907|GO:0030027|GO:0007399|GO:0008154|GO:0005925	Mm.389224	mm|1qH5
A_52_P212479	0.425419	0.52161	-0.0542622	0	-3.17553	Rims3	Mus musculus regulating synaptic membrane exocytosis 3 (Rims3), mRNA [NM_182929]	NM_182929	242662	GO:0030054|GO:0017156|GO:0006836|GO:0006810|GO:0045202|GO:0006887	Mm.479706	mm|4qD2.2
A_52_P362757	-2.38337	-2.40939	0	0.208079	2.37923	Col6a2	Mus musculus 9.5 days embryo parthenogenote cDNA, RIKEN full-length enriched library, clone:B130009B12 product:procollagen, type VI, alpha 2, full insert sequence. [AK044870]	AK044870	12834	GO:0042383|GO:0031012|GO:0016020|GO:0005578|GO:0005576|GO:0007155		mm|10qC1
A_52_P384392	-0.344862	-0.144473	0.182742	0	2.0887	Tsc22d4	Mus musculus TSC22 domain family, member 4 (Tsc22d4), mRNA [NM_023910]	NM_023910	78829	GO:0003674|GO:0006355|GO:0003700|GO:0006970|GO:0005634|GO:0005575|GO:0045449|GO:0006350	Mm.286399	mm|5qG2
A_51_P394764	-3.04054	-2.9921	0.24826	0	3.54822	Fam110c	Mus musculus family with sequence similarity 110, member C (Fam110c), mRNA [NM_027828]	NM_027828	104943	GO:0008150|GO:0003674|GO:0005737|GO:0005874|GO:0005575|GO:0005856	Mm.248938	mm|12qA2
A_51_P463187	-0.13834	-0.305274	0.198586	0	1.79214	Tbc1d2b	Mus musculus TBC1 domain family, member 2B (Tbc1d2b), mRNA [NM_194334]	NM_194334	67016	GO:0005622|GO:0008150|GO:0003674|GO:0032313|GO:0005575|GO:0005097|GO:0005096	Mm.335347	mm|9qE3.1
A_51_P251402	1.2487	0.513466	-0.010395	0	-2.19962	Tgds	Mus musculus TDP-glucose 4,6-dehydratase (Tgds), mRNA [NM_029578]	NM_029578	76355	GO:0050662|GO:0008150|GO:0003674|GO:0008460|GO:0005488|GO:0008152|GO:0005575|GO:0003824|GO:0044237|GO:0016829	Mm.251537
A_51_P167535	1.4054	1.01573	-0.0374689	0	-9.22229	Fabp3	Mus musculus fatty acid binding protein 3, muscle and heart (Fabp3), mRNA [NM_010174]	NM_010174	14077	GO:0005215|GO:0005504|GO:0005324|GO:0050543|GO:0005829|GO:0008289|GO:0005739|GO:0005737|GO:0016528|GO:0016529|GO:0005488|GO:0006810|GO:0015909|GO:0006656	Mm.388886	mm|4qD2.2
A_52_P562661	-0.313382	-0.41779	0	0.182358	2.21709	Mal	Mus musculus myelin and lymphocyte protein, T-cell differentiation protein (Mal), transcript variant 1, mRNA [NM_010762]	NM_010762	17153	GO:0005794|GO:0016020|GO:0005886|GO:0042552|GO:0045121|GO:0019911|GO:0016021|GO:0006917|GO:0000300	Mm.39040	mm|2qF1
A_51_P332075	0.878239	0.481816	-0.0206461	0	-1.71021	Fermt2	Mus musculus fermitin family homolog 2 (Drosophila) (Fermt2), mRNA [NM_146054]	NM_146054	218952	GO:0005737|GO:0001725|GO:0031941|GO:0030054|GO:0008360|GO:0007155|GO:0005856	Mm.210018	mm|14qC1
A_51_P124345	2.5232	1.33425	0	-0.206491	-1.82912	Cpne5	Mus musculus copine V (Cpne5), mRNA [NM_153166]	NM_153166	240058	GO:0043005|GO:0008150|GO:0003674|GO:0043025	Mm.39905	mm|17qA3.3
A_51_P320340	0.576504	0.274633	0	-0.148504	-2.12651	Prph2	Mus musculus peripherin 2 (Prph2), mRNA [NM_008938]	NM_008938	19133	GO:0060041|GO:0016020|GO:0016021|GO:0007155|GO:0007601|GO:0050896	Mm.291370	mm|17qC
A_52_P224818	-0.875474	-0.905799	0.124973	0	2.04168	Zfp180	Mus musculus zinc finger protein 180 (Zfp180), mRNA [NM_001045486]	NM_001045486	210135	GO:0008150|GO:0003674|GO:0005575	Mm.32254	mm|7qA3
A_51_P413597	2.58288	2.04829	-0.149177	0	-5.9871	Ranbp17	Mus musculus RAN binding protein 17 (Ranbp17), mRNA [NM_023146]	NM_023146	66011	GO:0005634|GO:0005575|GO:0015031|GO:0006886|GO:0055085|GO:0006913|GO:0005737|GO:0005488|GO:0005643|GO:0008536|GO:0008565|GO:0006810|GO:0051028	Mm.383775	mm|11qA4
A_52_P340187	-1.66161	-0.424759	1.05273	0	2.72762	Pon2	Mus musculus paraoxonase 2, mRNA (cDNA clone MGC:11614 IMAGE:3154583), complete cds. [BC021887]	BC021887	330260	GO:0005739|GO:0005792|GO:0016787|GO:0016020|GO:0004063|GO:0016311|GO:0005634|GO:0005576|GO:0004064|GO:0005764|GO:0046872	Mm.126984	mm|6qA1
A_51_P339822	0.788322	0.80297	0	-0.0824852	-1.86267	Arhgap4	Mus musculus Rho GTPase activating protein 4 (Arhgap4), transcript variant 1, mRNA [NM_138630]	NM_138630	171207	GO:0005737|GO:0005794|GO:0010764|GO:0030517|GO:0005874|GO:0005100|GO:0030426	Mm.246654	mm|XqA7.3
A_51_P129100	-0.318336	0.162948	-0.20144	0	1.96422	Sec63	Mus musculus SEC63-like (S. cerevisiae) (Sec63), mRNA [NM_153055]	NM_153055	140740	GO:0008150|GO:0003674|GO:0016020|GO:0006457|GO:0005783|GO:0031072|GO:0006810|GO:0051082|GO:0016021|GO:0005575|GO:0015031	Mm.214344	mm|10qB2
A_51_P456941	-2.997	-3.31547	0	0.0443459	3.25854	Ier5	Mus musculus immediate early response 5 (Ier5), mRNA [NM_010500]	NM_010500	15939		Mm.12246	mm|1qG3
A_52_P475578	-1.26807	-1.21507	0.968183	0	2.56317	B130020M22Rik	Mus musculus 16 days embryo head cDNA, RIKEN full-length enriched library, clone:C130067I07 product:unclassifiable, full insert sequence. [AK048505]	AK048505	320217	GO:0008150|GO:0003674|GO:0005575		mm|10qD2
A_51_P493213	-0.145955	-0.0936518	0	0.53545	2.29145	Gpr123	Mus musculus G protein-coupled receptor 123 (Gpr123), mRNA [NM_177469]	NM_177469	52389	GO:0008150|GO:0007165|GO:0003674|GO:0016020|GO:0005886|GO:0004872|GO:0016021|GO:0005575	Mm.39863	mm|7qF4
A_51_P217509	3.39005	3.33262	-0.144845	0	-3.69731	Btbd11	Mus musculus BTB (POZ) domain containing 11 (Btbd11), transcript variant 1, mRNA [NM_028709]	NM_028709	74007	GO:0005515|GO:0008150|GO:0003674|GO:0016020|GO:0016021|GO:0005575|GO:0003677	Mm.36544	mm|10qC1
A_51_P346132	0.885466	2.40791	0	-2.16976	-6.28617	Rhox9	Mus musculus reproductive homeobox 9 (Rhox9), mRNA [NM_023894]	NM_023894	104384	GO:0008150|GO:0003674|GO:0005634|GO:0005575|GO:0003677	Mm.156958	mm|XqA3.3
A_51_P300434	-0.113286	-0.334624	0	0.307733	2.04187	Dst	Mus musculus dystonin (Dst), transcript variant b, mRNA [NM_134448]	NM_134448	13518	GO:0008017|GO:0060053|GO:0030056|GO:0008090|GO:0031110|GO:0005509|GO:0005874|GO:0031122|GO:0003779|GO:0007409|GO:0015629|GO:0005737|GO:0015630|GO:0016023|GO:0007050|GO:0005856|GO:0007155	Mm.478284	mm|1qB
A_52_P325161	1.07782	0.446072	-0.0431194	0	-6.26692	Zbtb10	Mus musculus zinc finger and BTB domain containing 10 (Zbtb10), mRNA [NM_177660]	NM_177660	229055	GO:0005575|GO:0000122|GO:0003677	Mm.103262	mm|3qA1
A_51_P233304	-0.617571	-0.0817606	0	0.756428	3.74166	6330406I15Rik	Mus musculus RIKEN cDNA 6330406I15 gene (6330406I15Rik), mRNA [NM_027519]	NM_027519	70717	GO:0008150|GO:0003674|GO:0005575	Mm.252139	mm|5qG3
A_52_P204864	0.548356	0.660904	-0.0291166	0	-2.62775	Cdca2	cell division cycle associated 2 Gene [Source:MGI (curated);Acc:MGI:1919787] [ENSMUST00000150006]	AK078008	108912	GO:0008150|GO:0003674|GO:0007067|GO:0007049|GO:0005634|GO:0005575|GO:0051301	Mm.85388	mm|14qD1
A_52_P27678	-0.348691	-0.761937	0	0.113932	2.26106	Lpin2	Mus musculus 16 days embryo head cDNA, RIKEN full-length enriched library, clone:C130095G16 product:lipin 2; unspliced DNA, full insert sequence. [AK048657]	AK048657	64898	GO:0006629|GO:0005783|GO:0003713|GO:0005634|GO:0008195|GO:0005829|GO:0006350|GO:0005737|GO:0016020|GO:0016787|GO:0045944|GO:0016311|GO:0005789|GO:0006631|GO:0045449		mm|17qE1.3
A_52_P394652	-0.606316	-1.59573	0	0.0499353	2.67504	Sox6	Mus musculus SRY-box containing gene 6 (Sox6), transcript variant 1, mRNA [NM_011445]	NM_011445	20679	GO:0005515|GO:0003700|GO:0051216|GO:0048709|GO:0048708|GO:0005634|GO:0016458|GO:0009791|GO:0042692|GO:0021778|GO:0048821|GO:0045944|GO:0045449|GO:0030097|GO:0005667|GO:0006355|GO:0046982|GO:0010843|GO:0007275|GO:0000122|GO:0035051|GO:0003677|GO:0001701|GO:0006350|GO:0043565|GO:0000902|GO:0045165|GO:0045893|GO:0045892	Mm.323365	mm|7qF1
A_52_P240326	1.01459	0.686775	-0.237182	0	-2.13934		BC065052 cyclin G associated kinase {Mus musculus} (exp=-1; wgp=0; cg=0), partial (96%) [TC1631207]					mm|5qF
A_52_P429723	0.677922	0.106887	0	-0.0228696	-5.11284	Mme	Mus musculus membrane metallo endopeptidase (Mme), mRNA [NM_008604]	NM_008604	17380	GO:0042277|GO:0016787|GO:0016020|GO:0005886|GO:0006508|GO:0005624|GO:0008233|GO:0016021|GO:0004222|GO:0046872|GO:0008237|GO:0006518	Mm.296022	mm|3qE1
A_52_P315733	-1.09085	-1.03498	1.02121	0	7.20678	Stc1	Mus musculus stanniocalcin 1 (Stc1), mRNA [NM_009285]	NM_009285	20855	GO:0030320|GO:0016324|GO:0005737|GO:0005179|GO:0001503|GO:0006874|GO:0005576|GO:0005615	Mm.20911	mm|14qD2
A_51_P509609	-0.276136	-0.454636	0.0300255	0	2.20486	Tspan4	Mus musculus tetraspanin 4 (Tspan4), mRNA [NM_053082]	NM_053082	64540	GO:0005515|GO:0016020|GO:0016021	Mm.245355	mm|7qF5
A_52_P571780	1.67689	0.162789	0	-0.585409	-2.76355	Calb2	Mus musculus calbindin 2 (Calb2), mRNA [NM_007586]	NM_007586	12308	GO:0005509|GO:0005921	Mm.2755	mm|8qE1
A_51_P493467	0.519574	0.154753	0	-0.0522699	-1.87193	Kif22	Mus musculus kinesin family member 22 (Kif22), mRNA [NM_145588]	NM_145588	110033	GO:0003774|GO:0006281|GO:0000166|GO:0005874|GO:0005819|GO:0005634|GO:0003777|GO:0005524|GO:0003677|GO:0000785|GO:0007018	Mm.286488	mm|7qF3
A_51_P277336	-0.988346	-1.88512	0	0.822835	9.18478	Sdpr	Mus musculus serum deprivation response (Sdpr), mRNA [NM_138741]	NM_138741	20324	GO:0005737|GO:0016020|GO:0045944|GO:0008289	Mm.398690	mm|1qC1.1
A_52_P413826	-1.24877	-1.40618	0	0.448856	3.3324		Mus musculus 0 day neonate kidney cDNA, RIKEN full-length enriched library, clone:D630006C15 product:unclassifiable, full insert sequence. [AK052617]	AK052617				mm|19qC1
A_51_P164539	1.71168	1.4178	0	-0.134461	-2.22063	Arvcf	Mus musculus armadillo repeat gene deleted in velo-cardio-facial syndrome (Arvcf), mRNA [NM_033474]	NM_033474	11877	GO:0016339|GO:0005515|GO:0005737|GO:0005886|GO:0005488|GO:0005634|GO:0007155	Mm.293599	mm|16qA3
A_52_P27442	1.83006	1.36794	-0.043057	0	-4.5096	2310046K01Rik	Mus musculus RIKEN cDNA 2310046K01 gene (2310046K01Rik), transcript variant 1, mRNA [NM_027172]	NM_027172	69698	GO:0034605|GO:0005515|GO:0016020|GO:0016021|GO:0005575	Mm.258262	mm|2qG3
A_51_P312795	-1.51587	-2.74711	0	0.55074	5.85327	Kcnj8	Mus musculus potassium inwardly-rectifying channel, subfamily J, member 8 (Kcnj8), mRNA [NM_008428]	NM_008428	16523	GO:0005242|GO:0005792|GO:0005244|GO:0008282|GO:0010107|GO:0030016|GO:0005524|GO:0042383|GO:0005739|GO:0007507|GO:0051607|GO:0034220|GO:0015272|GO:0016020|GO:0042311|GO:0032496|GO:0006810|GO:0034765|GO:0016021|GO:0043330|GO:0005216|GO:0006813|GO:0009268|GO:0006811	Mm.1482	mm|6qG2
A_52_P290090	-1.16503	-1.13612	0.316683	0	2.65823	Stbd1	Mus musculus 13 days embryo stomach cDNA, RIKEN full-length enriched library, clone:D530019K15 product:unclassifiable, full insert sequence. [AK021293]	AK021293	52331	GO:0008150|GO:0003674|GO:0016020|GO:0005975|GO:0030246|GO:0016021|GO:0005575|GO:0003824	Mm.21965	mm|5qE2
A_51_P302482	0.729208	0.803264	0	-0.0953031	-2.28422	Vmn2r89	Mus musculus vomeronasal 2, receptor 89 (Vmn2r89), transcript variant 1, mRNA [NM_009486]	NM_009486	22301	GO:0007165|GO:0004872	Mm.377117	mm|14qC1
A_51_P279357	3.27002	2.23329	-0.828113	0	-2.85429	4933406J08Rik	Mus musculus RIKEN cDNA 4933406J08 gene (4933406J08Rik), mRNA [NM_028914]	NM_028914	74401	GO:0008150|GO:0003674|GO:0005575	Mm.374834	mm|2qE5
A_51_P321150	-0.0209439	0	-0.022578	0.657167	2.64631	Lyz2	Mus musculus lysozyme 2 (Lyz2), mRNA [NM_017372]	NM_017372	17105	GO:0048237|GO:0005795|GO:0050830|GO:0003796|GO:0005625|GO:0003824|GO:0050829|GO:0005902|GO:0000137|GO:0005737|GO:0016787|GO:0016798|GO:0016998|GO:0008152|GO:0019835|GO:0005788|GO:0030141|GO:0030140|GO:0042742	Mm.45436	mm|10qD2
A_52_P621617	-0.165182	-0.255651	0	0.162325	2.83653	Dnajb4	Mus musculus DnaJ (Hsp40) homolog, subfamily B, member 4 (Dnajb4), mRNA [NM_027287]	NM_027287	67035	GO:0008150|GO:0003674|GO:0006457|GO:0031072|GO:0051082|GO:0005575	Mm.46746	mm|3qH3
A_52_P468343	0.864717	0.654235	-0.0885339	0	-1.94628	Bdh1	Mus musculus 3-hydroxybutyrate dehydrogenase, type 1 (Bdh1), transcript variant 2, mRNA [NM_001122683]	NM_001122683	71911	GO:0005739|GO:0008150|GO:0003674|GO:0005488|GO:0008152|GO:0016491|GO:0005743|GO:0003858|GO:0003824|GO:0055114	Mm.293470	mm|16qB2
A_51_P180091	-1.58412	-1.78691	0.139625	0	3.3568	Cyp2s1	Mus musculus cytochrome P450, family 2, subfamily s, polypeptide 1 (Cyp2s1), mRNA [NM_028775]	NM_028775	74134	GO:0005792|GO:0070330|GO:0005506|GO:0005783|GO:0009055|GO:0046872|GO:0003674|GO:0004497|GO:0008150|GO:0016020|GO:0016491|GO:0016712|GO:0020037|GO:0055114	Mm.275188	mm|7qA3
A_52_P260613	0.219008	0.10948	-0.146905	0	-1.8967	Fbxo43	Mus musculus F-box protein 43 (Fbxo43), mRNA [NM_001081253]	NM_001081253	78803	GO:0008150|GO:0003674|GO:0007126|GO:0008270|GO:0005575|GO:0046872	Mm.26393	mm|15qB3.1
A_52_P706621	-2.18551	-0.0449662	0.0651021	0	1.88729	Tsc22d2	Mus musculus TSC22 domain family, member 2 (Tsc22d2), mRNA [NM_001081229]	NM_001081229	72033	GO:0003674|GO:0006970|GO:0005575	Mm.218409	mm|3qD
A_52_P85795	1.22461	1.21635	0	-0.150301	-2.1561	Zfp423	Mus musculus zinc finger protein 423 (Zfp423), mRNA [NM_033327]	NM_033327	94187	GO:0005515|GO:0003700|GO:0005634|GO:0007275|GO:0003676|GO:0003677|GO:0030154|GO:0046872|GO:0006350|GO:0007399|GO:0005622|GO:0008270|GO:0045449	Mm.23452	mm|8qC3
A_52_P557249	-2.58696	-0.993477	0	0.175379	3.8921	Fam107b	Mus musculus family with sequence similarity 107, member B (Fam107b), mRNA [NM_025626]	NM_025626	66540	GO:0008150|GO:0003674|GO:0005575	Mm.277864	mm|2qA1
A_52_P257041	-0.368142	-1.40137	0.11439	0	3.85391	Nudt6	Mus musculus nudix (nucleoside diphosphate linked moiety X)-type motif 6 (Nudt6), mRNA [NM_153561]	NM_153561	229228	GO:0005739|GO:0008150|GO:0003674|GO:0005737|GO:0016787|GO:0005634|GO:0005575	Mm.472818	mm|3qB
A_51_P493627	-0.498009	0.0580935	-0.184754	0	2.11044	Tbc1d2b	Mus musculus TBC1 domain family, member 2B (Tbc1d2b), mRNA [NM_194334]	NM_194334	67016	GO:0005622|GO:0008150|GO:0003674|GO:0032313|GO:0005575|GO:0005097|GO:0005096	Mm.335347	mm|9qE3.1
A_52_P486774	-2.63223	-1.88547	0	0.627359	2.7843	Cobll1	Mus musculus Cobl-like 1 (Cobll1), transcript variant 1, mRNA [NM_177025]	NM_177025	319876	GO:0008150|GO:0003674|GO:0005575	Mm.34159	mm|2qC1.3
A_51_P399873	0.507675	1.24375	0	-0.0763121	-1.99978	Acmsd	Mus musculus amino carboxymuconate semialdehyde decarboxylase (Acmsd), mRNA [NM_001033041]	NM_001033041	266645	GO:0046874|GO:0008152|GO:0016831|GO:0005625|GO:0003824|GO:0001760|GO:0046872|GO:0016829	Mm.25735	mm|1qE3
A_52_P144263	-2.23613	-1.0857	0	0.0530004	2.03074	Rbms1	Mus musculus RNA binding motif, single stranded interacting protein 1 (Rbms1), transcript variant 3, mRNA [NM_020296]	NM_020296	56878	GO:0006260|GO:0000166|GO:0003723|GO:0005634|GO:0003676|GO:0003677	Mm.259667	mm|2qC1.2
A_51_P104077	0.79467	0.896043	0	-0.0493469	-5.57589	Usp13	Mus musculus ubiquitin specific peptidase 13 (isopeptidase T-3) (Usp13), mRNA [NM_001013024]	NM_001013024	72607	GO:0008150|GO:0003674|GO:0016787|GO:0008233|GO:0008234|GO:0005575|GO:0004221|GO:0046872	Mm.316153	mm|3qA3
A_51_P121900	0.439423	0.227411	0	-0.0611639	-1.6558	Cc2d1a	Mus musculus coiled-coil and C2 domain containing 1A (Cc2d1a), mRNA [NM_145970]	NM_145970	212139	GO:0005737|GO:0005634|GO:0003677|GO:0045449|GO:0006350	Mm.41424	mm|8qC3
A_52_P142091	-0.504229	-0.603333	0	0.634284	3.35901	4930503E14Rik	Mus musculus RIKEN cDNA 4930503E14 gene (4930503E14Rik), mRNA [NM_029131]	NM_029131	74954	GO:0008150|GO:0003674|GO:0005575	Mm.425904	mm|14qC1
A_52_P425734	0	-0.0460088	-0.0356514	1.01145	5.06253	Afm	Mus musculus afamin (Afm), mRNA [NM_145146]	NM_145146	280662	GO:0008150|GO:0003674|GO:0006810|GO:0005576|GO:0005615	Mm.348786	mm|5qE1
A_51_P502724	-3.69045	-0.94854	0.0894599	0	2.25935	Fam102b	Mus musculus family with sequence similarity 102, member B (Fam102b), mRNA [NM_001163567]	NM_001163567	329739	GO:0008150|GO:0003674|GO:0005575	Mm.69013	mm|3qF3
A_52_P1179890	0.913539	0.972335	-0.395903	0	-2.21704		Mus musculus adult male hypothalamus cDNA, RIKEN full-length enriched library, clone:A230072E17 product:unclassifiable, full insert sequence. [AK038886]	AK038886			Mm.389801	mm|7qA1
A_51_P503736	2.49607	0.953225	0	-0.285583	-3.16699	Tex19.2	Mus musculus testis expressed gene 19.2 (Tex19.2), mRNA [NM_027622]	NM_027622	70956	GO:0008150|GO:0003674|GO:0005634	Mm.158506	mm|11qE2
A_52_P168567	0	-1.06945	0.314649	-0.126798	3.31291	Cebpa	Mus musculus CCAAT/enhancer binding protein (C/EBP), alpha (Cebpa), mRNA [NM_007678]	NM_007678	12606	GO:0005515|GO:0003700|GO:0008285|GO:0030324|GO:0003705|GO:0003704|GO:0019221|GO:0005634|GO:0032403|GO:0042803|GO:0016363|GO:0045941|GO:0042127|GO:0035189|GO:0046983|GO:0045444|GO:0016481|GO:0030099|GO:0030225|GO:0048469|GO:0045449|GO:0005667|GO:0006355|GO:0019904|GO:0001892|GO:0010843|GO:0010552|GO:0000122|GO:0003677|GO:0006350|GO:0043565|GO:0001889|GO:0043234|GO:0050872|GO:0050873|GO:0045600|GO:…	Mm.349667	mm|7qB1
A_52_P866925	-0.05952	0	-0.0121543	0.87261	4.22893	1700017I07Rik	Mus musculus adult male testis cDNA, RIKEN full-length enriched library, clone:1700017I07 product:unclassifiable, full insert sequence. [AK006067]	AK006067	75506	GO:0008150|GO:0003674|GO:0005575	Mm.48807	mm|9qE3.1
A_51_P328951	-0.680317	-0.620655	0	0.359348	5.10941		SH3-domain GRB2-like (endophilin) interacting protein 1 Gene [Source:MGI (curated);Acc:MGI:1920344] [ENSMUST00000072481]	AK043018			Mm.238094	mm|4qC6
A_52_P622314	0	-0.172548	-0.179205	1.76184	4.13179	Astx6	Mus musculus adult male testis cDNA, RIKEN full-length enriched library, clone:4930534N17 product:unclassifiable, full insert sequence. [AK076884]	AK076884	100302634	GO:0008150|GO:0003674|GO:0005575	Mm.417665	mm|XqE3
A_52_P625600	0.808212	0.18704	0	-0.267075	-2.15912		NEDD4 binding protein 2 Gene [Source:MGI (curated);Acc:MGI:2684414] [ENSMUST00000113738]	XM_001474702			Mm.393231	mm|5qC3.1
A_51_P381157	-0.257396	-0.265635	0.0243435	0	2.03511	2610034B18Rik	Mus musculus RIKEN cDNA 2610034B18 gene (2610034B18Rik), mRNA [NM_027420]	NM_027420	70420	GO:0008150|GO:0003674|GO:0005575	Mm.34266	mm|7qD3
A_51_P437576	-0.266581	-0.363567	0	0.0580204	2.18577	Vmn1r214	Mus musculus vomeronasal 1 receptor 214 (Vmn1r214), mRNA [NM_134214]	NM_134214	171248	GO:0007165|GO:0005550|GO:0016503|GO:0007186|GO:0005887|GO:0004872|GO:0019236	Mm.377204	mm|13qA3.1
A_51_P401594	3.58102	0	-1.85936	-1.8902	1.6454	1700014N06Rik	Mus musculus RIKEN cDNA 1700014N06 gene (1700014N06Rik), mRNA [NM_027067]	NM_027067	69389	GO:0005694|GO:0005634|GO:0000786|GO:0003677	Mm.302721	mm|XqF1
A_51_P336070	1.05759	1.93144	0	-0.556061	-3.68555	Lctl	Mus musculus lactase-like (Lctl), mRNA [NM_145835]	NM_145835	235435	GO:0008150|GO:0003674|GO:0016020|GO:0043169|GO:0005975|GO:0005783|GO:0016021|GO:0003824|GO:0004553	Mm.436581	mm|9qC
A_52_P548921	-3.04916	-2.65645	0	0.217826	2.99819	Lrrk1	Mus musculus activated spleen cDNA, RIKEN full-length enriched library, clone:F830014K24 product:hypothetical Cysteine-rich region profile containing protein, full insert sequence. [AK171849]	AK171849	233328	GO:0005515|GO:0007264|GO:0005575|GO:0005525|GO:0005524|GO:0046872|GO:0005622|GO:0003674|GO:0008150|GO:0005737|GO:0004672|GO:0000166|GO:0016301|GO:0004674|GO:0006468|GO:0016740	Mm.33284	mm|7qC
A_52_P32886	-0.757508	-0.837536	0.493534	0	7.41762	AI256396	Mus musculus 11 days embryo head cDNA, RIKEN full-length enriched library, clone:6230431N17 product:unclassifiable, full insert sequence. [AK134520]	AK134520	58871		Mm.395071	mm|6qD3
A_52_P435009	-1.14322	-1.07578	0	0.825553	2.76826	Frmd7	Mus musculus FERM domain containing 7 (Frmd7), mRNA [NM_001190332]	NM_001190332	385354	GO:0043005|GO:0003674|GO:0005488|GO:0010975|GO:0043025|GO:0042995|GO:0005856|GO:0030426|GO:0007399	Mm.46254	mm|XqA5
A_52_P247462	0.733331	0.438089	-0.0431395	0	-3.75564	Agphd1	Mus musculus aminoglycoside phosphotransferase domain containing 1 (Agphd1), mRNA [NM_177351]	NM_177351	235386	GO:0016310|GO:0008150|GO:0003674|GO:0005737|GO:0016301|GO:0005575|GO:0016740	Mm.259334	mm|9qB
A_52_P360112	-0.703635	-0.540009	0	0.0564899	3.31889	Clip2	Mus musculus CAP-GLY domain containing linker protein 2 (Clip2), transcript variant 1, mRNA [NM_009990]	NM_009990	269713	GO:0008017|GO:0005515|GO:0005881|GO:0005737|GO:0051010|GO:0005875|GO:0005874|GO:0005856	Mm.255138	mm|5qG2
A_51_P461894	-0.683396	-0.62357	0	0.603316	2.84652	Tnnc1	Mus musculus troponin C, cardiac/slow skeletal (Tnnc1), mRNA [NM_009393]	NM_009393	21924	GO:0032972|GO:0051015|GO:0002086|GO:0043292|GO:0010038|GO:0043462|GO:0005509|GO:0060048	Mm.439921	mm|14qB
A_52_P198993	-0.369122	0.0131922	0	-0.0301542	1.70379	Tm9sf4	Mus musculus transmembrane 9 superfamily protein member 4 (Tm9sf4), mRNA [NM_133847]	NM_133847	99237	GO:0008150|GO:0003674|GO:0016020|GO:0016021|GO:0005575	Mm.330674	mm|2qH1
A_51_P476418	1.36805	0.442932	0	-0.681137	-2.41776	Dock6	Mus musculus dedicator of cytokinesis 6 (Dock6), mRNA [NM_177030]	NM_177030	319899	GO:0005085|GO:0008150|GO:0003674|GO:0050790|GO:0005575	Mm.128153	mm|9qA3
A_52_P686130	-1.06388	-1.14841	0	1.91818	3.74976	Atp2a1	Mus musculus ATPase, Ca++ transporting, cardiac muscle, fast twitch 1 (Atp2a1), mRNA [NM_007504]	NM_007504	11937	GO:0006200|GO:0005783|GO:0043434|GO:0003824|GO:0046872|GO:0015662|GO:0006754|GO:0006937|GO:0034220|GO:0000166|GO:0006810|GO:0006816|GO:0016820|GO:0006812|GO:0006811|GO:0005792|GO:0005338|GO:0005509|GO:0055085|GO:0005524|GO:0005388|GO:0016529|GO:0016020|GO:0016787|GO:0008152|GO:0070588|GO:0016021	Mm.35134	mm|7qF3
A_52_P436447	2.36367	1.28423	-0.0880866	0	-3.96707	Slc25a35	Mus musculus solute carrier family 25, member 35 (Slc25a35), mRNA [NM_028048]	NM_028048	71998	GO:0005739|GO:0008150|GO:0003674|GO:0016020|GO:0005488|GO:0006810|GO:0005743|GO:0016021|GO:0055085	Mm.298622	mm|11qB3
A_51_P131408	-1.41035	-1.84888	0	0.103642	3.88898	Tnfrsf12a	Mus musculus tumor necrosis factor receptor superfamily, member 12a (Tnfrsf12a), transcript variant 1, mRNA [NM_013749]	NM_013749	27279	GO:0005515|GO:0008219|GO:0005886|GO:0009986|GO:0045773|GO:0006915|GO:0007275|GO:0001525|GO:0001726|GO:0030154|GO:0006931|GO:0007165|GO:0016020|GO:0004872|GO:0016021|GO:0007155	Mm.28518	mm|17qA3.3
A_52_P240542	-1.41709	-1.89138	0	1.03272	4.20686	Id2	Mus musculus inhibitor of DNA binding 2 (Id2), mRNA [NM_010496]	NM_010496	15902	GO:0071285|GO:0005515|GO:0008284|GO:0003166|GO:0005634|GO:0007275|GO:0000122|GO:0045651|GO:0043353|GO:0045787|GO:0048535|GO:0005829|GO:0007507|GO:0033598|GO:0051789|GO:0005737|GO:0048557|GO:0030528|GO:0000785|GO:0060749|GO:0045449	Mm.34871	mm|12qA1.3
A_52_P442145	-2.45826	0.582927	-0.500313	0	2.96422	Scn2a1	Mus musculus sodium channel, voltage-gated, type II, alpha 1 (Scn2a1), mRNA [NM_001099298]	NM_001099298	110876	GO:0030424|GO:0005272|GO:0031402|GO:0019228|GO:0043522|GO:0043194|GO:0034220|GO:0014704|GO:0006810|GO:0001518|GO:0034765|GO:0006814|GO:0019717|GO:0006813|GO:0006811|GO:0005244|GO:0005248|GO:0006915|GO:0005624|GO:0005267|GO:0030315|GO:0007399|GO:0033268|GO:0016020|GO:0016021|GO:0005216	Mm.220329	mm|2qC1.3
A_51_P158037	-1.28682	-1.20698	0	0.166077	2.90885	Dsc2	Mus musculus desmocollin 2 (Dsc2), mRNA [NM_013505]	NM_013505	13506	GO:0030054|GO:0016020|GO:0005886|GO:0005509|GO:0016021|GO:0007155|GO:0007156	Mm.280547	mm|18qA2
A_51_P408346	-1.17513	-1.11158	0	0.252949	6.76785	Ifi204	Mus musculus interferon activated gene 204 (Ifi204), mRNA [NM_008329]	NM_008329	15951	GO:0045669|GO:0005515|GO:0003712|GO:0042771|GO:0006357|GO:0005730|GO:0005654|GO:0045449	Mm.261270	mm|1qH3
A_52_P21353	-2.04404	-0.528387	0.129477	0	2.12415	2011-09-05	Mus musculus septin 5 (Sept5), mRNA [NM_213614]	NM_213614	18951	GO:0005515|GO:0019905|GO:0031105|GO:0001725|GO:0005525|GO:0032154|GO:0042803|GO:0008021|GO:0045921|GO:0005737|GO:0007049|GO:0000166|GO:0035091|GO:0005856|GO:0019003|GO:0019717|GO:0051301	Mm.20365	mm|16qA3
A_51_P457528	0.430798	0.102029	0	-0.135656	-2.2479	Ccnb2	Mus musculus cyclin B2 (Ccnb2), mRNA [NM_007630]	NM_007630	12442	GO:0007067|GO:0007049|GO:0005624|GO:0048538|GO:0005634|GO:0043029|GO:0040007|GO:0001701|GO:0051301	Mm.22592	mm|9qD
A_52_P432969	1.11675	2.6936	0	-0.177779	-3.93988	Pcdh19	Mus musculus protocadherin 19 (Pcdh19), transcript variant 1, mRNA [NM_001105245]	NM_001105245	279653	GO:0008150|GO:0003674|GO:0016020|GO:0005886|GO:0005509|GO:0016021|GO:0005575|GO:0007155|GO:0007156	Mm.39738	mm|XqE3
A_51_P353247	-0.976738	-0.762992	0	0.323738	2.54631	Ikzf4	Mus musculus IKAROS family zinc finger 4 (Ikzf4), mRNA [NM_011772]	NM_011772	22781	GO:0005515|GO:0016564|GO:0046982|GO:0005634|GO:0003676|GO:0003677|GO:0042803|GO:0046872|GO:0006350|GO:0005622|GO:0008270|GO:0045892|GO:0045449	Mm.358648	mm|10qD3
A_51_P241426	0.850388	0.605113	0	-0.283975	-3.94687	Gfra4	Mus musculus glial cell line derived neurotrophic factor family receptor alpha 4 (Gfra4), transcript variant 2, mRNA [NM_020014]	NM_020014	14588	GO:0007165|GO:0030279|GO:0016167|GO:0016020|GO:0005886|GO:0005576|GO:0004872|GO:0031225|GO:0015026|GO:0007169	Mm.198399	mm|2qF1
A_52_P473419	2.29288	2.62703	0	-0.37247	-4.5723	Epb4.1l4a	Mus musculus erythrocyte protein band 4.1-like 4a (Epb4.1l4a), mRNA [NM_013512]	NM_013512	13824	GO:0008092|GO:0005737|GO:0005488|GO:0005856|GO:0019898	Mm.3465	mm|18qB1
A_51_P165504	-2.81965	-3.91681	0	0.132721	4.19591	Twist2	Mus musculus twist homolog 2 (Drosophila) (Twist2), mRNA [NM_007855]	NM_007855	13345	GO:0016564|GO:0005667|GO:0003700|GO:0006357|GO:0005634|GO:0006916|GO:0007275|GO:0003677|GO:0030154|GO:0006350|GO:0005737|GO:0030528|GO:0045892|GO:0045449	Mm.9474	mm|1qD
A_52_P497625	-1.35688	-3.3092	0	0.143009	1.94178	A630001G21Rik	Mus musculus RIKEN cDNA A630001G21 gene (A630001G21Rik), mRNA [NM_177055]	NM_177055	319997	GO:0008150|GO:0003674|GO:0005575	Mm.116691	mm|1qC5
A_52_P119258	0.512842	0.324092	-0.194353	0	-2.35034		AGENCOURT_12605952 NIH_MGC_136 Mus musculus cDNA clone IMAGE:30287731 5', mRNA sequence [CB588630]	CB588630			Mm.301942	mm|6qA1
A_51_P299432	0.99099	1.14094	-0.0585766	0	-2.1052	Zmym1	Mus musculus zinc finger, MYM domain containing 1 (Zmym1), mRNA [NM_026670]	NM_026670	68310	GO:0008150|GO:0003674|GO:0005575	Mm.273806	mm|4qD2.2
A_52_P235929	-0.551705	-0.368942	0.044189	0	1.89188	Hipk1	Mus musculus homeodomain interacting protein kinase 1 (Hipk1), mRNA [NM_010432]	NM_010432	15257	GO:0005515|GO:0008284|GO:0003714|GO:0005634|GO:0000122|GO:0009952|GO:0003677|GO:0005524|GO:0006350|GO:0007224|GO:0042771|GO:0005737|GO:0004672|GO:0016607|GO:0000166|GO:0016301|GO:0004674|GO:0016605|GO:0043388|GO:0006468|GO:0045449|GO:0016740	Mm.20827	mm|3qF2.2
A_51_P398621	0	-0.688277	-0.0394158	0.136576	1.86241	Cacnb4	Mus musculus calcium channel, voltage-dependent, beta 4 subunit (Cacnb4), transcript variant 1, mRNA [NM_001037099]	NM_001037099	12298	GO:0005515|GO:0050852|GO:0005886|GO:0014051|GO:0048538|GO:0048536|GO:0019227|GO:0048747|GO:0048541|GO:0034220|GO:0007528|GO:0042391|GO:0006810|GO:0007628|GO:0006816|GO:0034765|GO:0051925|GO:0006811|GO:0005262|GO:0005244|GO:0005245|GO:0046058|GO:0006874|GO:0035249|GO:0008331|GO:0007214|GO:0005891|GO:0030217|GO:0070588|GO:0050877|GO:0051932|GO:0005216	Mm.330223	mm|2qC1.1
A_52_P58543	-1.71755	0	-1.60271	0.338973	2.79546		Mouse Ig kappa active V-region mRNA from hybridoma NQ2-6.1. [K00746]	K00746			Mm.335607	mm|6qC1
A_51_P468415	-0.216638	-0.735794	0	0.321474	5.15985	Arsb	Mus musculus arylsulfatase B (Arsb), mRNA [NM_009712]	NM_009712	11881	GO:0005791|GO:0043627|GO:0005794|GO:0007584|GO:0006914|GO:0008484|GO:0003824|GO:0007417|GO:0005764|GO:0046872|GO:0005739|GO:0003943|GO:0051597|GO:0016787|GO:0008152|GO:0004065|GO:0009268	Mm.300178	mm|13qD1
A_51_P228971	3.41632	1.93753	-1.07528	0	-3.54237	Slc5a4b	Mus musculus solute carrier family 5 (neutral amino acid transporters, system A), member 4b (Slc5a4b), mRNA [NM_023219]	NM_023219	64454	GO:0008150|GO:0003674|GO:0016020|GO:0006810|GO:0016021|GO:0005575|GO:0006814|GO:0006811	Mm.155678	mm|10qC1
A_51_P245718	-0.515805	-0.319447	0	0.136651	3.13358	Jhdm1d	Mus musculus jumonji C domain-containing histone demethylase 1 homolog D (S. cerevisiae) (Jhdm1d), mRNA [NM_001033430]	NM_001033430	338523	GO:0005515|GO:0032454|GO:0005634|GO:0005575|GO:0046872|GO:0006350|GO:0007399|GO:0071557|GO:0016491|GO:0008270|GO:0016702|GO:0045893|GO:0045449|GO:0071558|GO:0055114|GO:0016568|GO:0033169	Mm.293175	mm|6qB1
A_51_P202633	1.05439	0.683447	0	-0.0430775	-5.04503	Ebi3	Mus musculus Epstein-Barr virus induced gene 3 (Ebi3), mRNA [NM_015766]	NM_015766	50498	GO:0005515|GO:0004896|GO:0016020|GO:0019221|GO:0045523|GO:0005576|GO:0005615|GO:0005125	Mm.256798	mm|17qD
A_52_P348560	1.0462	0.53708	-0.141587	0	-2.81921							mm|17qA3.2
A_52_P320279	-0.83786	-0.800007	0.554218	0	2.67118	Inca1	Mus musculus inhibitor of CDK, cyclin A1 interacting protein 1 (Inca1), mRNA [NM_213729]	NM_213729	103844	GO:0008150|GO:0003674|GO:0005737|GO:0005634	Mm.101581	mm|11qB3
A_51_P110421	-0.377333	-0.397914	0	0.461239	2.15517		Mus musculus adult male thymus cDNA, RIKEN full-length enriched library, clone:5830410E11 product:cyclin-dependent kinase 6, full insert sequence. [AK017915]	AK017915				mm|5qA1
A_52_P525725	0	4.62055	-0.0490217	-0.0402672	1.86385	Olfr519	Mus musculus olfactory receptor 519 (Olfr519), mRNA [NM_207160]	NM_207160	277935	GO:0007608|GO:0007165|GO:0004984|GO:0007186|GO:0004930|GO:0004872|GO:0016021|GO:0004871	Mm.377873	mm|7qE3
A_51_P217878	0	2.88267	0.239331	-0.123967	-1.7376		Mus musculus 7 days neonate cerebellum cDNA, RIKEN full-length enriched library, clone:A730098I17 product:unclassifiable, full insert sequence. [AK043468]	AK043468				mm|13qD1
A_52_P286605	-2.37968	-0.37543	0.190211	0	2.0832	Phf20l1	Mus musculus PHD finger protein 20-like 1, mRNA (cDNA clone IMAGE:4019308), complete cds. [BC052212]	BC052212	239510	GO:0008150|GO:0003674|GO:0008270|GO:0005575|GO:0003676|GO:0046872	Mm.267473	mm|15qD2
A_52_P540690	0.180156	0.198221	-0.185743	0	-2.02915							mm|8qB1.1
A_52_P143477	-0.355667	-0.239431	0	0.0889063	2.23918	Tgoln1	Mus musculus trans-golgi network protein (Tgoln1), mRNA [NM_009443]	NM_009443	22134	GO:0005802|GO:0005794	Mm.246563	mm|6qC1
A_51_P108228	0.196039	0.272734	-0.101682	0	-1.73287	Chrna7	Mus musculus cholinergic receptor, nicotinic, alpha polypeptide 7 (Chrna7), mRNA [NM_007390]	NM_007390	11441	GO:0005515|GO:0030054|GO:0032715|GO:0032691|GO:0045202|GO:0042698|GO:0042221|GO:0019228|GO:0034220|GO:0045211|GO:0001988|GO:0043025|GO:0006810|GO:0042166|GO:0007613|GO:0008306|GO:0014061|GO:0019901|GO:0008179|GO:0014069|GO:0032720|GO:0007271|GO:0005892|GO:0006897|GO:0042734|GO:0042113|GO:0042110|GO:0032225|GO:0045121|GO:0005216|GO:0009897|GO:0004889|GO:0030424|GO:0005230|GO:0005886|GO:0045471|GO:…	Mm.113464	mm|7qC
A_52_P278295	-0.817098	-1.05615	0.499204	0	4.14839	Pear1	Mus musculus platelet endothelial aggregation receptor 1 (Pear1), transcript variant 1, mRNA [NM_028460]	NM_028460	73182	GO:0008150|GO:0003674|GO:0016020|GO:0005886|GO:0016021|GO:0005575	Mm.158962	mm|3qF1
A_51_P487668	2.00784	3.32896	0	-0.134149	-2.49438	H2afy3	Mus musculus H2A histone family, member Y3 (H2afy3), non-coding RNA [NR_003523]	NR_003523	67552	GO:0008150|GO:0003674|GO:0005575	Mm.4608	mm|15qD1
A_51_P444137	2.47162	1.82062	0	-2.69704	-5.78457	Syce1	Mus musculus synaptonemal complex central element protein 1 (Syce1), mRNA [NM_001143765]	NM_001143765	74075	GO:0005515|GO:0007128|GO:0007049|GO:0007126|GO:0000795|GO:0005634|GO:0000801|GO:0007130|GO:0051301	Mm.46102	mm|7qF5
A_52_P588316	2.10635	0	0.780657	-0.178143	-2.04	1700007E06Rik	Mus musculus adult male testis cDNA, RIKEN full-length enriched library, clone:4930553D05 product:unclassifiable, full insert sequence. [AK029781]	AK029781	75459	GO:0008150|GO:0003674|GO:0005575	Mm.45462	mm|15qE3
A_51_P271835	-2.02999	-2.16553	0	0.259115	2.11052	Tdrd7	Mus musculus tudor domain containing 7 (Tdrd7), mRNA [NM_146142]	NM_146142	100121	GO:0005515|GO:0033391|GO:0005737|GO:0047485|GO:0030529|GO:0005759|GO:0007275|GO:0043186|GO:0003676|GO:0007281	Mm.275413	mm|4qB1
A_51_P198645	1.07382	0.858779	0	-0.269996	-4.15978	Parvb	Mus musculus parvin, beta (Parvb), mRNA [NM_133167]	NM_133167	170736	GO:0005737|GO:0030054|GO:0016020|GO:0005886|GO:0003779|GO:0007155|GO:0005856	Mm.323892	mm|15qE2
A_51_P343613	-1.98493	-2.0978	0	0.0543995	2.25068	Ehd2	Mus musculus EH-domain containing 2 (Ehd2), mRNA [NM_153068]	NM_153068	259300	GO:0005515|GO:0005886|GO:0019904|GO:0005509|GO:0003924|GO:0005624|GO:0005525|GO:0005524|GO:0006897|GO:0006184|GO:0000166|GO:0016020|GO:0016787|GO:0030866|GO:0005768	Mm.479547	mm|7qA2
A_52_P449718	0.58851	0.44317	0	-0.542667	-4.49309	Megf6	Mus musculus multiple EGF-like-domains 6 (Megf6), mRNA [NM_001162977]	NM_001162977	230971	GO:0008150|GO:0003674|GO:0005509|GO:0005576|GO:0005575	Mm.275216	mm|4qE2
A_52_P435042	-0.051017	-0.0944006	0	1.06357	2.7015	Mpp4	Mus musculus membrane protein, palmitoylated 4 (MAGUK p55 subfamily member 4) (Mpp4), transcript variant 2, mRNA [NM_145143]	NM_145143	227157	GO:0005515|GO:0008150|GO:0005737|GO:0005102|GO:0005575	Mm.474049	mm|1qC1.3
A_51_P441837	-0.593026	-0.657986	0	0.256821	1.84342	Tmem53	Mus musculus transmembrane protein 53 (Tmem53), mRNA [NM_026837]	NM_026837	68777	GO:0008150|GO:0003674|GO:0016020|GO:0016021|GO:0005575	Mm.331805	mm|4qD1
A_52_P251450	0	-0.504029	-0.976903	2.34229	5.3041	Cldn2	Mus musculus claudin 2 (Cldn2), mRNA [NM_016675]	NM_016675	12738	GO:0005515|GO:0030054|GO:0016338|GO:0016020|GO:0005886|GO:0005198|GO:0016021|GO:0005923|GO:0042802	Mm.117068	mm|XqF1
A_52_P66226	0.390676	0.617987	0	-0.199023	-2.38403	Rab33a	Mus musculus RAB33A, member of RAS oncogene family (Rab33a), mRNA [NM_011228]	NM_011228	19337	GO:0016020|GO:0005886|GO:0000166|GO:0007264|GO:0015031|GO:0005525	Mm.2015	mm|XqA4
A_51_P307721	2.92867	2.18081	0	-0.378294	-4.71688	Cbln1	Mus musculus cerebellin 1 precursor protein (Cbln1), mRNA [NM_019626]	NM_019626	12404	GO:0005515|GO:0042803	Mm.4880	mm|8qC3
A_51_P237548	1.87115	1.16443	0	-0.20872	-1.99592	6330439K17Rik	Mus musculus RIKEN cDNA 6330439K17 gene (6330439K17Rik), mRNA [NM_172859]	NM_172859	241688	GO:0005622|GO:0008150|GO:0003674|GO:0008270|GO:0005575	Mm.442156	mm|2qG1
A_52_P288177	3.25586	2.73501	-0.141863	0	-6.32242	Epha4	Mus musculus Eph receptor A4 (Epha4), mRNA [NM_007936]	NM_007936	13838	GO:0005515|GO:0031594|GO:0005524|GO:0007165|GO:0004672|GO:0005003|GO:0046875|GO:0016020|GO:0000166|GO:0016301|GO:0005887|GO:0007411|GO:0007628|GO:0004872|GO:0006468|GO:0016021|GO:0004713|GO:0004714|GO:0007169|GO:0016740	Mm.400747	mm|1qC4
A_52_P31697	1.43257	1.29316	-0.203073	0	-2.49048	Adora3	Mus musculus adenosine A3 receptor (Adora3), transcript variant 1, mRNA [NM_009631]	NM_009631	11542	GO:0014061|GO:0005886|GO:0004930|GO:0014068|GO:0070257|GO:0050850|GO:0043306|GO:0042734|GO:0001609|GO:0007165|GO:0016020|GO:0001973|GO:0002553|GO:0007186|GO:0005887|GO:0050729|GO:0002687|GO:0004872|GO:0016021|GO:0004871	Mm.235024	mm|3qF2.2
A_51_P356931	0.77067	0.408458	0	-0.192725	-3.09776	Orc1l	Mus musculus origin recognition complex, subunit 1-like (S.cereviaiae) (Orc1l), transcript variant A, mRNA [NM_011015]	NM_011015	18392	GO:0006260|GO:0017111|GO:0000808|GO:0000166|GO:0005634|GO:0005524|GO:0003677	Mm.294154	mm|4qC7
A_52_P330667	2.38331	2.43026	0	-0.159808	-2.10749	Agtrap	Mus musculus angiotensin II, type I receptor-associated protein (Agtrap), mRNA [NM_009642]	NM_009642	11610	GO:0005515|GO:0004945|GO:0005794|GO:0005886|GO:0005783|GO:0031410|GO:0007165|GO:0007186|GO:0016020|GO:0008217|GO:0004872|GO:0016021|GO:0005938	Mm.46247	mm|4qE2
A_52_P158772	-0.495532	-0.492311	0	0.244289	3.74111	Nrg1	Mus musculus 13 days embryo lung cDNA, RIKEN full-length enriched library, clone:D430009A16 product:unclassifiable, full insert sequence. [AK052414]	AK052414	211323	GO:0005886|GO:0045202|GO:0046579|GO:0043624|GO:0007507|GO:0005737|GO:0007219|GO:0015758|GO:0000165|GO:0045860|GO:0016481|GO:0051155|GO:0007626|GO:0055007|GO:0043125|GO:0003712|GO:0048663|GO:0045213|GO:0007416|GO:0007399|GO:0005176|GO:0000902|GO:0007517|GO:0016477|GO:0005887|GO:0007422|GO:0010001|GO:0045595	Mm.460675	mm|8qA3
A_51_P364364	-0.340069	-0.266227	0.371158	0	2.07268	Nhlh2	Mus musculus nescient helix loop helix 2 (Nhlh2), mRNA [NM_178777]	NM_178777	18072	GO:0007617|GO:0030528|GO:0042698|GO:0007275|GO:0005634|GO:0003677|GO:0045449|GO:0030154|GO:0006350	Mm.137286	mm|3qF2.2
A_52_P641922	-1.02807	-0.96478	0	0.57308	2.82411	Nhlrc3	Mus musculus NHL repeat containing 3 (Nhlrc3), mRNA [NM_172501]	NM_172501	212114	GO:0008150|GO:0003674|GO:0005575	Mm.85744	mm|3qC
A_51_P455831	-2.97476	-4.13321	0.228552	0	3.31312	Dlx4	Mus musculus distal-less homeobox 4 (Dlx4), mRNA [NM_007867]	NM_007867	13394	GO:0043565|GO:0005515|GO:0008150|GO:0006355|GO:0003700|GO:0030528|GO:0007275|GO:0005634|GO:0005575|GO:0003677|GO:0045449	Mm.439766	mm|11qD
A_52_P256569	-1.16799	-1.94856	0	0.465431	2.6176	Dbndd2	Mus musculus dysbindin (dystrobrevin binding protein 1) domain containing 2 (Dbndd2), transcript variant 2, mRNA [NM_026797]	NM_026797	52840	GO:0005515|GO:0008150|GO:0003674|GO:0005737|GO:0005575	Mm.256927	mm|2qH3
A_52_P177773	0.107444	0.0971928	-0.204792	0	-2.1096	Clic5	Mus musculus 0 day neonate thymus cDNA, RIKEN full-length enriched library, clone:A430075N03 product:weakly similar to CDNA FLJ10762 FIS, CLONE NT2RP4000008, MODERATELY SIMILAR TO CHLORINE CHANNEL PROTEIN P64 [Homo sapiens], full insert sequence. [AK040195]	AK040195	224796	GO:0006821|GO:0005244|GO:0005794|GO:0005247|GO:0007605|GO:0060088|GO:0034707|GO:0032420|GO:0032421|GO:0005254|GO:0044070|GO:0005737|GO:0034220|GO:0008104|GO:0016020|GO:0050885|GO:0006810|GO:0034765|GO:0016021|GO:0005856|GO:0005216|GO:0006811		mm|17qB3
A_51_P221014	-2.24384	-1.03615	0.23857	0	2.00363	Cd47	Mus musculus CD47 antigen (Rh-related antigen, integrin-associated signal transducer) (Cd47), mRNA [NM_010581]	NM_010581	16423	GO:0005515|GO:0009617|GO:0050766|GO:0016477|GO:0016020|GO:0005886|GO:0005887|GO:0050729|GO:0016021|GO:0007155|GO:0008228|GO:0070062	Mm.390865	mm|16qB5
A_52_P231714	-0.196137	-0.663312	0	0.0843487	3.06787	Creb3	Mus musculus cAMP responsive element binding protein 3 (Creb3), mRNA [NM_013497]	NM_013497	12913	GO:0043565|GO:0006355|GO:0003700|GO:0016020|GO:0006935|GO:0005783|GO:0046983|GO:0005634|GO:0016021|GO:0003677|GO:0045449|GO:0006350	Mm.12407	mm|4qB1
A_52_P197436	-0.289053	-0.528384	0.230999	0	2.55465
A_51_P296198	-0.933011	-1.03441	0	0.161274	3.70982	D8Ertd82e	Mus musculus 13 days embryo lung cDNA, RIKEN full-length enriched library, clone:D430036I17 product:DNA segment, Chr 8, ERATO Doi 82, expressed, full insert sequence. [AK052494]	AK052494	244418	GO:0008150|GO:0003674|GO:0004672|GO:0000166|GO:0016301|GO:0006468|GO:0005575|GO:0004713|GO:0005524|GO:0004715|GO:0016740		mm|8qA4
A_51_P264995	0.658282	1.06629	0	-0.577989	-2.43099	Mtf2	Mus musculus metal response element DNA-binding protein M96 mRNA, complete cds. [S78454]	S78454	17765	GO:0005515|GO:0008270|GO:0005634|GO:0003676|GO:0003677|GO:0046872	Mm.257149	mm|5qF
A_51_P183197	-0.0188317	0	-0.142745	0.514844	2.33999	2310002J15Rik	Mus musculus RIKEN cDNA 2310002J15 gene (2310002J15Rik), mRNA [NM_026415]	NM_026415	67859	GO:0008150|GO:0003674|GO:0005575	Mm.46431	mm|2qA3
A_51_P398435	-0.71488	-1.52898	0.061336	0	3.9749	Lrrk1	Mus musculus leucine-rich repeat kinase 1 (Lrrk1), mRNA [NM_146191]	NM_146191	233328	GO:0005515|GO:0007264|GO:0005575|GO:0005525|GO:0005524|GO:0046872|GO:0005622|GO:0003674|GO:0008150|GO:0005737|GO:0004672|GO:0000166|GO:0016301|GO:0004674|GO:0006468|GO:0016740	Mm.33284	mm|7qC
A_51_P358012	2.1053	3.66759	0	-1.77132	-4.67565	Serpina3m	Mus musculus serine (or cysteine) peptidase inhibitor, clade A, member 3M (Serpina3m), mRNA [NM_009253]	NM_009253	20717	GO:0010951|GO:0003674|GO:0004867|GO:0010466|GO:0043434|GO:0005576|GO:0005575|GO:0034097|GO:0030414	Mm.291569	mm|12qE
A_52_P405652	-0.104134	-0.239377	0.273518	0	1.90501	Ermp1	Mus musculus 16 days neonate thymus cDNA, RIKEN full-length enriched library, clone:A130003K09 product:hypothetical Zn-dependent exopeptidases structure containing protein, full insert sequence. [AK037287]	AK037287	226090	GO:0003674|GO:0001541|GO:0016787|GO:0016020|GO:0005783|GO:0006508|GO:0008233|GO:0016021|GO:0046872|GO:0008237		mm|19qC1
A_52_P117352	1.45792	0.348099	-0.0247936	0	-1.68399	Gja4	Mus musculus gap junction protein, alpha 4 (Gja4), mRNA [NM_008120]	NM_008120	14612	GO:0030054|GO:0007154|GO:0001568|GO:0016020|GO:0005886|GO:0007267|GO:0005921|GO:0006816|GO:0005922|GO:0016021	Mm.24615	mm|4qD2.2
A_52_P891503	-0.294143	-0.806579	0	0.525122	2.48265		Mus musculus 7 days neonate cerebellum cDNA, RIKEN full-length enriched library, clone:A730073J04 product:unclassifiable, full insert sequence. [AK043234]	AK043234				mm|3qF1
A_52_P971826	-0.224029	-0.589734	0	0.0264189	3.06496		Mus musculus 7 days neonate cerebellum cDNA, RIKEN full-length enriched library, clone:A730037G20 product:unclassifiable, full insert sequence. [AK042905]	AK042905				mm|1qE2.3
A_52_P301223	0.537014	1.00229	0	-0.652437	-2.75023	Brwd1	Mus musculus bromodomain and WD repeat domain containing 1 (Brwd1), transcript variant 3, mRNA [NM_176928]	NM_176928	93871	GO:0005515|GO:0005737|GO:0006357|GO:0030528|GO:0005634|GO:0045449|GO:0006350	Mm.240871	mm|16qC4
A_52_P229359	-1.06804	-1.15547	0.0176756	0	2.18663	4930432O21Rik	Mus musculus RIKEN cDNA 4930432O21 gene (4930432O21Rik), mRNA [NM_001025373]	NM_001025373	74670	GO:0008150|GO:0003674|GO:0005575|GO:0046872	Mm.26540	mm|17qA3.3
A_52_P333529	-0.560013	-0.826488	0	0.543226	5.55749	Slco2a1	Mus musculus solute carrier organic anion transporter family, member 2a1 (Slco2a1), mRNA [NM_033314]	NM_033314	24059	GO:0005215|GO:0015132|GO:0016020|GO:0015732|GO:0005887|GO:0006810|GO:0016021|GO:0055085	Mm.207106	mm|9qF1
A_52_P282171	-2.43705	-2.35569	0.349751	0	2.05342	Sox6	Mus musculus SRY-box containing gene 6 (Sox6), transcript variant 1, mRNA [NM_011445]	NM_011445	20679	GO:0005515|GO:0003700|GO:0051216|GO:0048709|GO:0048708|GO:0005634|GO:0016458|GO:0009791|GO:0042692|GO:0021778|GO:0048821|GO:0045944|GO:0045449|GO:0030097|GO:0005667|GO:0006355|GO:0046982|GO:0010843|GO:0007275|GO:0000122|GO:0035051|GO:0003677|GO:0001701|GO:0006350|GO:0043565|GO:0000902|GO:0045165|GO:0045893|GO:0045892	Mm.323365	mm|7qF1
A_52_P418489	-1.65377	-2.68743	0	0.352612	4.7641	Tinagl1	Mus musculus tubulointerstitial nephritis antigen-like 1 (Tinagl1), transcript variant 1, mRNA [NM_023476]	NM_023476	94242	GO:0004197|GO:0007165|GO:0006955|GO:0005737|GO:0043236|GO:0006508|GO:0030247|GO:0005576|GO:0008234|GO:0005575|GO:0005044	Mm.15801	mm|4qD2.2
A_51_P363187	-1.11865	-1.0347	0	0.0626555	4.36263	Cxcl1	Mus musculus chemokine (C-X-C motif) ligand 1 (Cxcl1), mRNA [NM_008176]	NM_008176	14825	GO:0008009|GO:0006955|GO:0006954|GO:0030593|GO:0005576|GO:0008083|GO:0005615|GO:0005125	Mm.21013	mm|5qE1
A_52_P407239	-0.504827	0.0182934	-0.121758	0	2.6149	Pik3r1	Mus musculus phosphatidylinositol 3-kinase, regulatory subunit, polypeptide 1 (p85 alpha) (Pik3r1), transcript variant 2, mRNA [NM_001077495]	NM_001077495	18708	GO:0051219|GO:0005515|GO:0008286|GO:0043627|GO:0005886|GO:0043560|GO:0051591|GO:0005829|GO:0005622|GO:0005737|GO:0016301|GO:0016303|GO:0030183|GO:0006006|GO:0032868|GO:0043066|GO:0022408|GO:0030335|GO:0019901|GO:0035014|GO:0019904|GO:0005102|GO:0051384|GO:0045671|GO:0005625|GO:0045768|GO:0008022|GO:0045861|GO:0046854|GO:0043234|GO:0042325|GO:0007165|GO:0016310|GO:0050790|GO:0016020|GO:0045663|GO:…	Mm.259333	mm|13qD1
A_51_P428035	-0.575529	-0.573562	0	0.148887	1.9188	Neu1	Mus musculus neuraminidase 1 (Neu1), mRNA [NM_010893]	NM_010893	18010	GO:0005515|GO:0016787|GO:0016020|GO:0005886|GO:0016798|GO:0008152|GO:0004308|GO:0031410|GO:0005764	Mm.8856	mm|17qB1
A_52_P532227	-2.58315	-2.83298	0.793267	0	3.09019	S1pr1	Mus musculus sphingosine-1-phosphate receptor 1 (S1pr1), mRNA [NM_007901]	NM_007901	13609	GO:0008284|GO:0030335|GO:0046625|GO:0005886|GO:0004930|GO:0001525|GO:0048661|GO:0030155|GO:0007193|GO:0050927|GO:0051497|GO:0007165|GO:0032320|GO:0001619|GO:0007186|GO:0016020|GO:0007420|GO:0051482|GO:0045944|GO:0004872|GO:0016021|GO:0004871|GO:0009897	Mm.982	mm|3qG1
A_51_P199475	3.84683	0	0.757971	-0.0576139	-1.70603	Siglec5	Mus musculus sialic acid binding Ig-like lectin 5 (Siglec5), mRNA [NM_145581]	NM_145581	233186	GO:0016020|GO:0005529|GO:0016021|GO:0048029|GO:0007155	Mm.290569	mm|7qB4
A_51_P146633	-0.556043	0.305504	0	-0.171103	3.67423		Putative uncharacterized protein [Source:UniProtKB/TrEMBL;Acc:Q3UQ98] [ENSMUST00000099633]	AK082289			Mm.458090	mm|10qB5.3
A_51_P307316	-1.87976	-0.225566	0	0.630287	3.08848	Syde1	Mus musculus synapse defective 1, Rho GTPase, homolog 1 (C. elegans) (Syde1), mRNA [NM_027875]	NM_027875	71709	GO:0005622|GO:0008150|GO:0007165|GO:0003674|GO:0050790|GO:0005575|GO:0005096	Mm.86439	mm|10qC1
A_52_P448829	-0.53439	-0.451273	0.12548	0	1.83607		Mus musculus adult male diencephalon cDNA, RIKEN full-length enriched library, clone:9330176N07 product:unclassifiable, full insert sequence. [AK034318]	AK034318				mm|7qE3
A_51_P365189	-1.41136	-1.54367	0.107058	0	2.23832	Il13ra1	Mus musculus interleukin 13 receptor, alpha 1 (Il13ra1), mRNA [NM_133990]	NM_133990	16164	GO:0007165|GO:0004896|GO:0016020|GO:0030890|GO:0002639|GO:0016515|GO:0019221|GO:0004872|GO:0016021	Mm.24208	mm|XqA3.3
A_51_P301804	-1.90099	-1.39401	0.387708	0	6.32639	St3gal1	Mus musculus ST3 beta-galactoside alpha-2,3-sialyltransferase 1 (St3gal1), mRNA [NM_009177]	NM_009177	20442	GO:0030173|GO:0008373|GO:0005794|GO:0016020|GO:0016757|GO:0006486|GO:0005576|GO:0016021|GO:0003836|GO:0016740	Mm.248334	mm|15qD2
A_52_P112875	2.38288	0.850383	0	-0.302312	-4.45886	Lrrc15	Mus musculus leucine rich repeat containing 15 (Lrrc15), mRNA [NM_028973]	NM_028973	74488	GO:0005622|GO:0005515|GO:0016020|GO:0016021	Mm.290677	mm|16qB2
A_51_P302256	-0.380041	-0.4015	0	0.124171	2.60525	Dlg4	Mus musculus discs, large homolog 4 (Drosophila) (Dlg4), transcript variant 1, mRNA [NM_007864]	NM_007864	13385	GO:0005515|GO:0030054|GO:0005886|GO:0005102|GO:0045202|GO:0005624|GO:0014069|GO:0042220|GO:0030165|GO:0008022|GO:0042043|GO:0032403|GO:0031234|GO:0005737|GO:0048168|GO:0035255|GO:0016020|GO:0005198|GO:0045211|GO:0048169|GO:0032281|GO:0016188|GO:0007626|GO:0019717	Mm.27256	mm|11qB3
A_51_P450052	-1.25449	-0.834798	0.383031	0	4.45058	Smarca2	Mus musculus SWI/SNF related, matrix associated, actin dependent regulator of chromatin, subfamily a, member 2 (Smarca2), transcript variant 2, mRNA [NM_026003]	NM_026003	67155	GO:0005515|GO:0071565|GO:0008285|GO:0004386|GO:0006325|GO:0006334|GO:0005634|GO:0003676|GO:0071564|GO:0003677|GO:0005524|GO:0006350|GO:0007399|GO:0016787|GO:0000166|GO:0016514|GO:0045449	Mm.479907	mm|19qC1
A_51_P138923	0.708336	2.0218	-0.179927	0	-1.88066	Peg12	Mus musculus paternally expressed 12 (Peg12), mRNA [NM_013788]	NM_013788	27412	GO:0000578|GO:0016055	Mm.422745	mm|7qC
A_52_P295432	-1.36684	-1.37457	0.145504	0	4.43361	Cxcl5	Mus musculus chemokine (C-X-C motif) ligand 5 (Cxcl5), mRNA [NM_009141]	NM_009141	20311	GO:0008009|GO:0006955|GO:0006954|GO:0006935|GO:0005576|GO:0001816|GO:0005615|GO:0005125	Mm.4660	mm|5qE1
A_52_P1036404	-0.552959	0	-0.0878935	0.346355	2.11423	1810013D10Rik	RIKEN cDNA 1810013D10 gene (1810013D10Rik), mRNA [Source:RefSeq DNA;Acc:NM_001145433] [ENSMUST00000121042]	AK045702	66278	GO:0008150|GO:0003674|GO:0005575	Mm.27900	mm|5qC1
A_52_P507802	2.88679	0.682873	0	-0.188182	-3.01155	Lpar1	Mus musculus lysophosphatidic acid receptor 1 (Lpar1), transcript variant 1, mRNA [NM_010336]	NM_010336	14745	GO:0005886|GO:0035025|GO:0071673|GO:0001965|GO:0000187|GO:0005737|GO:0005543|GO:0001619|GO:0043197|GO:0043198|GO:0051482|GO:0004872|GO:0004871|GO:0010942|GO:0060999|GO:0043065|GO:0004930|GO:0032060|GO:0030165|GO:0007165|GO:0007186|GO:0016020|GO:0010977|GO:0016021|GO:0043410	Mm.4772	mm|4qB3
A_52_P56471	-2.26476	-0.875271	0.483052	0	3.22954	Egfr	Mus musculus epidermal growth factor receptor (Egfr), transcript variant 2, mRNA [NM_007912]	NM_007912	13649	GO:0005515|GO:0050730|GO:0042698|GO:0060571|GO:0006412|GO:0007243|GO:0005622|GO:0005006|GO:0021795|GO:0046777|GO:0007173|GO:0000166|GO:0016301|GO:0042127|GO:0001942|GO:0050679|GO:0048408|GO:0051968|GO:0001892|GO:0048546|GO:0051592|GO:0008544|GO:0045930|GO:0004888|GO:0008284|GO:0005886|GO:0005634|GO:0030139|GO:0048143|GO:0016323|GO:0000186|GO:0016324|GO:0004872|GO:0004871|GO:0007435|GO:0043066|GO:…	Mm.8534	mm|11qA2
A_52_P402897	1.08423	2.34346	0	-0.0719137	-3.86754	Cdh4	Mus musculus cadherin 4 (Cdh4), mRNA [NM_009867]	NM_009867	12561	GO:0016020|GO:0005886|GO:0007411|GO:0005887|GO:0005509|GO:0045773|GO:0016021|GO:0007155|GO:0007156|GO:0007157	Mm.184711	mm|2qH4
A_51_P276305	5.69898	4.79312	0	-2.18844	-6.3147	Stra8	Mus musculus stimulated by retinoic acid gene 8 (Stra8), mRNA [NM_009292]	NM_009292	20899	GO:0046620|GO:0010032|GO:0007283|GO:0048599|GO:0006260|GO:0007129|GO:0009566|GO:0001541|GO:0005737|GO:0007126|GO:0042138|GO:0033315|GO:0007066|GO:0007131	Mm.5171	mm|6qB1
A_51_P515684	1.03327	0.637863	0	-0.34033	-2.67072	1700001L05Rik	Mus musculus RIKEN cDNA 1700001L05 gene (1700001L05Rik), non-coding RNA [NR_027980]	NR_027980	69291	GO:0008150|GO:0003674|GO:0005575	Mm.66794	mm|15qE1
A_52_P391000	1.74081	2.21098	0	-0.152366	-3.07463		phosphodiesterase 8A Gene [Source:MGI (curated);Acc:MGI:1277116] [ENSMUST00000107339]	XM_001478817			Mm.458069	mm|7qD3
A_52_P299888	-0.0271721	0	-0.0656302	0.594295	2.32451	Pag1	Mus musculus phosphoprotein associated with glycosphingolipid microdomains 1 (Pag1), mRNA [NM_053182]	NM_053182	94212	GO:0005515|GO:0050863|GO:0016020|GO:0005886|GO:0050868|GO:0023034|GO:0045121|GO:0016021	Mm.214484	mm|3qA1
A_52_P399934	-1.01735	-2.1667	0.226648	0	5.37984	Dusp2	Mus musculus dual specificity phosphatase 2 (Dusp2), mRNA [NM_010090]	NM_010090	13537	GO:0016791|GO:0006470|GO:0016787|GO:0016311|GO:0005634|GO:0004721|GO:0008138|GO:0017017|GO:0004725|GO:0051019	Mm.4729	mm|2qF1
A_52_P347770	0	1.3023	0.0666294	-0.183656	-1.94523	Zfp758	Mus musculus zinc finger protein 758 (Zfp758), mRNA [NM_145484]	NM_145484	224598	GO:0008150|GO:0003674|GO:0005575|GO:0046872	Mm.390945	mm|17qA3.3
A_51_P157902	-3.86595	-2.71803	0.494116	0	2.45147	Cldn3	Mus musculus claudin 3 (Cldn3), mRNA [NM_009902]	NM_009902	12739	GO:0005515|GO:0030054|GO:0016338|GO:0016020|GO:0005886|GO:0005198|GO:0016021|GO:0005923|GO:0042802	Mm.158662	mm|5qG2
A_51_P457388	-0.208467	-0.74533	0.262188	0	1.95533	Phc2	Mus musculus polyhomeotic-like 2 (Drosophila) (Phc2), mRNA [NM_018774]	NM_018774	54383	GO:0031519|GO:0005515|GO:0008270|GO:0007275|GO:0005634|GO:0003677|GO:0046872	Mm.259103	mm|4qD2.2
A_52_P680827	2.70404	1.10688	0	-0.736045	-5.5394	Abat	Mus musculus 4-aminobutyrate aminotransferase (Abat), nuclear gene encoding mitochondrial protein, transcript variant 1, mRNA [NM_172961]	NM_172961	268860	GO:0001666|GO:0003867|GO:0045471|GO:0042493|GO:0008483|GO:0048148|GO:0045776|GO:0042220|GO:0003824|GO:0047298|GO:0005739|GO:0010039|GO:0030170|GO:0007626|GO:0042135|GO:0007620|GO:0019717|GO:0016740|GO:0009448|GO:0035094	Mm.259315	mm|16qA1
A_52_P202770	0.566877	0.404686	0	-0.0293036	-1.64586	Ccnb1	Mus musculus cyclin B1 (Ccnb1), mRNA [NM_172301]	NM_172301	268697	GO:0060045|GO:0005515|GO:0019901|GO:0005624|GO:0005625|GO:0005634|GO:0001556|GO:0032403|GO:0001701|GO:0035173|GO:0033129|GO:0005737|GO:0007049|GO:0007067|GO:0006461|GO:0016301|GO:0010629|GO:0001933|GO:0006468|GO:0005856|GO:0060623|GO:0051301|GO:0031442	Mm.260114	mm|13qD1
A_52_P403157	-2.18929	-2.10563	0	0.308569	3.46544	Sorbs2	Mus musculus sorbin and SH3 domain containing 2 (Sorbs2), mRNA [NM_172752]	NM_172752	234214	GO:0005622|GO:0003674|GO:0005737|GO:0030054|GO:0023034|GO:0008270|GO:0005575|GO:0005856	Mm.479578	mm|8qB1.1
A_51_P291906	-0.299623	-0.859645	0.237672	0	1.96349	Tlr3	Mus musculus toll-like receptor 3 (Tlr3), mRNA [NM_126166]	NM_126166	142980	GO:0005515|GO:0003725|GO:0032755|GO:0043331|GO:0005783|GO:0003723|GO:0046330|GO:0031224|GO:0032735|GO:0051607|GO:0051092|GO:0006954|GO:0004872|GO:0002282|GO:0043123|GO:0032728|GO:0032760|GO:0006952|GO:0010552|GO:0009615|GO:0002224|GO:0007165|GO:0045359|GO:0016020|GO:0052033|GO:0045087|GO:0016021|GO:0043330|GO:0005768|GO:0004888|GO:0045080	Mm.33874	mm|8qB1.1
A_52_P32971	-2.14743	-1.0079	0	0.106793	1.82045	Lpp	Mus musculus LIM domain containing preferred translocation partner in lipoma (Lpp), transcript variant 1, mRNA [NM_178665]	NM_178665	210126	GO:0005737|GO:0030054|GO:0008270|GO:0005634|GO:0007155|GO:0046872	Mm.209385	mm|16qB1
A_52_P6621	0.751877	0.787239	-0.14345	0	-3.00422							mm|4qE1
A_51_P114314	-0.938417	-0.716565	0	0.183673	2.52643	Dusp8	dual specificity phosphatase 8 Gene [Source:MGI (curated);Acc:MGI:106626] [ENSMUST00000039926]	AK017419	18218	GO:0016791|GO:0005737|GO:0006470|GO:0016787|GO:0016311|GO:0005634|GO:0004721|GO:0008138|GO:0017017|GO:0004725	Mm.392103	mm|7qF5
A_52_P309376	-0.626931	-0.537397	0.512283	0	4.24308	Jak2	Mus musculus Janus kinase 2 (Jak2), transcript variant 1, mRNA [NM_008413]	NM_008413	16452	GO:0005515|GO:0042503|GO:0033160|GO:0042508|GO:0045597|GO:0019221|GO:0043560|GO:0007243|GO:0030154|GO:0046777|GO:0000166|GO:0016301|GO:0030099|GO:0032024|GO:0043526|GO:0005856|GO:0045822|GO:0033194|GO:0006979|GO:0046677|GO:0022408|GO:0030335|GO:0014068|GO:0018108|GO:0043392|GO:0007186|GO:0043388|GO:0045121|GO:0043548|GO:0007260|GO:0008284|GO:0031103|GO:0042977|GO:0008285|GO:0032731|GO:0005131|GO:…	Mm.275839	mm|19qC1
A_51_P357207	1.19853	1.22731	0	-0.179256	-7.16713	Zfp518b	Mus musculus zinc finger protein 518B (Zfp518b), transcript variant 1, mRNA [NM_001081144]	NM_001081144	100515	GO:0005622|GO:0008150|GO:0003674|GO:0008270|GO:0005634|GO:0005575|GO:0003677|GO:0046872|GO:0045449|GO:0006350	Mm.38277	mm|5qB3
A_51_P150004	0.210733	0.175416	-0.022995	0	-1.65893	Gm5766	Mus musculus predicted gene 5766 (Gm5766), non-coding RNA [NR_003628]	NR_003628	436332	GO:0008150|GO:0003674|GO:0005575	Mm.478141	mm|16qA1
A_52_P21	0.20089	1.99973	0	-0.17525	-2.33469	Ttc9	Mus musculus tetratricopeptide repeat domain 9 (Ttc9), mRNA [NM_001033149]	NM_001033149	69480	GO:0008150|GO:0003674|GO:0006457|GO:0005488|GO:0005575	Mm.130002	mm|12qD1
A_52_P459657	0	5.16634	-0.0616722	-0.0441124	2.44145	Pcsk1n	Mus musculus proprotein convertase subtilisin/kexin type 1 inhibitor (Pcsk1n), mRNA [NM_013892]	NM_013892	30052	GO:0010951|GO:0005802|GO:0005794|GO:0016486|GO:0004866|GO:0007218|GO:0004867|GO:0009409|GO:0005576|GO:0030141|GO:0005615|GO:0002021	Mm.4881	mm|XqA1.1
A_51_P277431	1.85987	0.776528	0	-0.289207	-2.12037	Ccdc3	Mus musculus coiled-coil domain containing 3 (Ccdc3), mRNA [NM_028804]	NM_028804	74186	GO:0008150|GO:0003674|GO:0005575	Mm.274715	mm|2qA1
A_52_P366860	1.54343	3.65493	0	-0.961512	-4.30563	Ina	internexin neuronal intermediate filament protein, alpha Gene [Source:MGI (curated);Acc:MGI:96568] [ENSMUST00000037636]	XM_001479202	226180	GO:0005882|GO:0060052|GO:0005198|GO:0045104|GO:0005883|GO:0007275|GO:0030154|GO:0007399	Mm.276251	mm|19qC3
A_51_P270083	-0.100133	-0.937909	0	0.347858	1.96028	Abhd14b	Mus musculus abhydrolase domain containing 14b (Abhd14b), mRNA [NM_029631]	NM_029631	76491	GO:0008150|GO:0003674|GO:0005737|GO:0016787|GO:0005634|GO:0005575	Mm.335427	mm|9qF1
A_51_P394014	1.17796	0.824231	-0.248461	0	-6.78388	Qprt	Mus musculus quinolinate phosphoribosyltransferase (Qprt), mRNA [NM_133686]	NM_133686	67375	GO:0005737|GO:0016757|GO:0004514|GO:0046874|GO:0008152|GO:0019363|GO:0009435|GO:0003824|GO:0034213|GO:0016740	Mm.26928	mm|7qF3
A_52_P497021	-1.35416	-1.9348	0	0.145224	1.81824	Spred3	Mus musculus sprouty-related, EVH1 domain containing 3 (Spred3), mRNA [NM_182927]	NM_182927	101809	GO:0000188|GO:0016020|GO:0005886|GO:0007275|GO:0009966|GO:0005173	Mm.377262	mm|7qB1
A_52_P192462	2.59085	0.474055	0	-0.765758	-3.37382		regulating synaptic membrane exocytosis 1 Gene [Source:MGI Symbol;Acc:MGI:2152971] [ENSMUST00000097811]	BC055294			Mm.60061	mm|1qA4
A_51_P248786	-1.50838	-1.52001	0.796045	0	8.1751	Ccdc80	Mus musculus coiled-coil domain containing 80 (Ccdc80), mRNA [NM_026439]	NM_026439	67896	GO:0031012|GO:0030198|GO:0010811|GO:0005578|GO:0005576|GO:0005539|GO:0005614|GO:0001968|GO:0008201|GO:0005604	Mm.181074	mm|16qB5
A_51_P103780	-1.18752	-0.769452	0.107946	0	2.09831	Sft2d2	Mus musculus SFT2 domain containing 2 (Sft2d2), mRNA [NM_145512]	NM_145512	108735	GO:0008150|GO:0003674|GO:0016020|GO:0006810|GO:0016021|GO:0005575|GO:0015031	Mm.288369	mm|1qH2.3
A_52_P443846	-0.952469	-0.554129	0	0.12183	3.43043	Ppfibp1	Mus musculus PTPRF interacting protein, binding protein 1 (liprin beta 1) (Ppfibp1), transcript variant 2, mRNA [NM_026221]	NM_026221	67533	GO:0008150|GO:0003674|GO:0005575	Mm.103382	mm|6qG3
A_51_P142896	-0.629549	-0.479564	0	0.286439	2.3446	Cd59a	Mus musculus CD59a antigen (Cd59a), transcript variant 2, mRNA [NM_007652]	NM_007652	12509	GO:0045916|GO:0030948|GO:0016020|GO:0005886|GO:0001971|GO:0016525|GO:0090272|GO:0031225|GO:0009897	Mm.247265	mm|2qE2
A_52_P519870	0.851378	0.826467	0	-0.147365	-3.54003	Mszf81	Mus musculus mRNA for mszf81, partial cds. [AB010340]	AB010340	628924			mm|13qB3
A_52_P465971	1.81591	0.371417	0	-0.180797	-2.32563	Dmrt3	Mus musculus doublesex and mab-3 related transcription factor 3 (Dmrt3), mRNA [NM_177360]	NM_177360	240590	GO:0006355|GO:0003700|GO:0005634|GO:0007275|GO:0005575|GO:0003677|GO:0030154|GO:0046872|GO:0006350|GO:0003674|GO:0008150|GO:0007548|GO:0045449	Mm.62785	mm|19qC1
A_52_P504883	0	4.19658	-0.313188	-0.31271	1.72539	Cdh13	Mus musculus 9.5 days embryo parthenogenote cDNA, RIKEN full-length enriched library, clone:B130046G21 product:cadherin 13, full insert sequence. [AK045201]	AK045201	12554	GO:0005515|GO:0048471|GO:0016020|GO:0005886|GO:0055100|GO:0005509|GO:0031225|GO:0007155|GO:0007156|GO:0001558|GO:0042803|GO:0009897		mm|8qE1
A_51_P295410	0	1.49521	0.0804758	-0.117696	-2.72493	Nap1l5	Mus musculus nucleosome assembly protein 1-like 5 (Nap1l5), mRNA [NM_021432]	NM_021432	58243	GO:0008150|GO:0003674|GO:0006334|GO:0005634|GO:0005575	Mm.389747	mm|6qB3
A_51_P322115	1.58291	0.942908	-0.0243106	0	-3.04657	Htr5b	Mus musculus 5-hydroxytryptamine (serotonin) receptor 5B (Htr5b), mRNA [NM_010483]	NM_010483	15564	GO:0007165|GO:0004993|GO:0016020|GO:0007186|GO:0005886|GO:0004930|GO:0008144|GO:0004872|GO:0051378|GO:0016021|GO:0004871|GO:0007210	Mm.4833	mm|1qE2.3
A_52_P170857	-0.381069	0	-0.521687	0.564068	2.87346	Neu1	Mus musculus B16 F10Y cells cDNA, RIKEN full-length enriched library, clone:G370061C12 product:Warning: possibly reversed clone, full insert sequence. [AK148229]	AK148229	18010	GO:0005515|GO:0016787|GO:0016020|GO:0005886|GO:0016798|GO:0008152|GO:0004308|GO:0031410|GO:0005764	Mm.8856	mm|17qB1
A_51_P380451	1.16151	0.741406	-0.0239668	0	-6.9605	Pla2g10	Mus musculus phospholipase A2, group X (Pla2g10), mRNA [NM_011987]	NM_011987	26565	GO:0016042|GO:0051977|GO:0016787|GO:0007411|GO:0005509|GO:0004623|GO:0005576|GO:0006644|GO:0046872	Mm.4214	mm|16qA1
A_51_P156108	-2.9894	-2.11243	0	0.488211	2.10245	Crlf1	Mus musculus cytokine receptor-like factor 1 (Crlf1), mRNA [NM_018827]	NM_018827	12931	GO:0007165|GO:0001657|GO:0005576|GO:0004872	Mm.335584	mm|8qB3.3
A_52_P274960	1.60752	2.80143	0	-1.17462	-4.38534	Arhgap30	Mus musculus Rho GTPase activating protein 30 (Arhgap30), mRNA [NM_001005508]	NM_001005508	226652	GO:0005622|GO:0008150|GO:0007165|GO:0003674|GO:0050790|GO:0005575|GO:0005096	Mm.251048	mm|1qH3
A_52_P24690	-0.61193	-0.63131	0.302598	0	3.7764		Mus musculus 16 days neonate thymus cDNA, RIKEN full-length enriched library, clone:A130071C16 product:hypothetical protein, full insert sequence. [AK038006]	AK038006				mm|7qF1
A_51_P155465	3.55994	0	-0.0895572	-0.0950396	1.71652	Cuzd1	Mus musculus CUB and zona pellucida-like domains 1 (Cuzd1), mRNA [NM_008411]	NM_008411	16433	GO:0042588|GO:0007049|GO:0042589|GO:0009755|GO:0016020|GO:0031410|GO:0016021|GO:0007155|GO:0051301	Mm.142717	mm|7qF3
A_52_P313905	0.998296	0.86736	-0.0526562	0	-1.75101	Nrm	Mus musculus nurim (nuclear envelope membrane protein) (Nrm), mRNA [NM_134122]	NM_134122	106582	GO:0008150|GO:0003674|GO:0016020|GO:0005652|GO:0005637|GO:0005634|GO:0016021	Mm.390992	mm|17qB1
A_52_P396401	-0.568246	0	-0.301373	0.0446281	1.64828	Rph3al	Mus musculus rabphilin 3A-like (without C2 domains) (Rph3al), mRNA [NM_029548]	NM_029548	380714	GO:0005515|GO:0017137|GO:0045744|GO:0031410|GO:0042593|GO:0006887|GO:0006886|GO:0046872|GO:0017158|GO:0050790|GO:0005737|GO:0016020|GO:0030274|GO:0008270	Mm.425697	mm|11qB5
A_52_P260346	-0.649047	-0.558037	0.146505	0	2.57543	Hbb-b1	Mus musculus hemoglobin, beta adult major chain (Hbb-b1), mRNA [NM_008220]	NM_008220	15129	GO:0030097|GO:0005833|GO:0005344|GO:0010999|GO:0015671	Mm.288567	mm|7qE3
A_52_P303176	0.524502	0.201791	0	-0.328663	-3.11981	1810037I17Rik	Mus musculus RIKEN cDNA 1810037I17 gene (1810037I17Rik), mRNA [NM_024461]	NM_024461	67704	GO:0008150|GO:0003674|GO:0016020|GO:0016021|GO:0005575	Mm.24219	mm|3qG1
A_51_P483839	1.19158	0.226138	-0.210732	0	-2.14069	Coil	Mus musculus coilin (Coil), mRNA [NM_016706]	NM_016706	12812	GO:0005515|GO:0001674|GO:0008150|GO:0015030|GO:0015036|GO:0008022	Mm.268004	mm|11qC
A_51_P171616	-1.23456	-1.38408	1.04553	0	6.29499	Wnt10a	Mus musculus wingless related MMTV integration site 10a (Wnt10a), mRNA [NM_009518]	NM_009518	22409	GO:0007165|GO:0007267|GO:0005578|GO:0005102|GO:0009887|GO:0007275|GO:0005576|GO:0004871|GO:0016055|GO:0007223	Mm.5130	mm|1qC3
A_52_P311068	-0.731989	-0.772548	0.202258	0	2.30063	Plxnb2	Mus musculus plexin B2 (Plxnb2), mRNA [NM_138749]	NM_138749	140570	GO:0005515|GO:0016020|GO:0050772|GO:0016021	Mm.267514	mm|15qE3
A_51_P508683	1.29969	0.442009	0	-0.40691	-3.83164	Zfp879	Mus musculus zinc figer protein 879 (Zfp879), mRNA [NM_173387]	NM_173387	214779	GO:0005622|GO:0008150|GO:0003674|GO:0006355|GO:0008270|GO:0005634|GO:0005575|GO:0003676|GO:0003677|GO:0046872|GO:0045449|GO:0006350	Mm.191846	mm|11qB1.3
A_51_P519696	1.8976	2.01858	-2.84523	-2.67946	0	Mras	Mus musculus muscle and microspikes RAS (Mras), mRNA [NM_008624]	NM_008624	17532	GO:0006184|GO:0005622|GO:0007165|GO:0016020|GO:0005886|GO:0000166|GO:0007264|GO:0003924|GO:0005525	Mm.2045	mm|9qE3.3
A_52_P42762	1.28799	3.15574	0	-1.12595	-2.71419	Zp3	Mus musculus zona pellucida glycoprotein 3 (Zp3), mRNA [NM_011776]	NM_011776	22788	GO:0005515|GO:0007165|GO:0016020|GO:0005886|GO:0005578|GO:0005576|GO:0004872|GO:0016021|GO:0007339	Mm.1381	mm|5qG2
A_51_P519700	2.0788	2.28753	-3.00507	-2.76159	0	Mras	Mus musculus muscle and microspikes RAS (Mras), mRNA [NM_008624]	NM_008624	17532	GO:0006184|GO:0005622|GO:0007165|GO:0016020|GO:0005886|GO:0000166|GO:0007264|GO:0003924|GO:0005525	Mm.2045	mm|9qE3.3
A_51_P475573	2.76049	0.693209	0	-0.0157704	-4.49599		HOMOLPA5 lysophosphatidic acid receptor {Mus musculus} (exp=-1; wgp=0; cg=0), complete [TC1592407]					mm|4qB3
A_51_P499020	2.40314	1.41274	0	-1.84246	-4.9314	Fbp2	Mus musculus fructose bisphosphatase 2 (Fbp2), mRNA [NM_007994]	NM_007994	14120	GO:0042578|GO:0016787|GO:0005975|GO:0016311|GO:0006094|GO:0046872|GO:0042132	Mm.391871	mm|13qB3
A_51_P380309	1.53716	4.06426	-0.394228	0	-3.18683	Ncam1	Mus musculus neural cell adhesion molecule 1 (Ncam1), transcript variant 3, mRNA [NM_001113204]	NM_001113204	17967	GO:0030424|GO:0005886|GO:0019902|GO:0031225|GO:0050850|GO:0034109|GO:0016020|GO:0030275|GO:0043025|GO:0016021|GO:0007155|GO:0008201|GO:0007166|GO:0009897	Mm.4974	mm|9qA5.3
A_51_P275072	0.469481	0.776577	0	-0.171107	-2.74929	Myadml2	Mus musculus myeloid-associated differentiation marker-like 2 (Myadml2), mRNA [NM_026751]	NM_026751	68515	GO:0008150|GO:0003674|GO:0016020|GO:0016021|GO:0005575	Mm.194594	mm|11qE2
A_52_P785927	-3.7616	-1.84518	0	0.201489	2.3094	3110035C09Rik	Mus musculus 13 days embryo head cDNA, RIKEN full-length enriched library, clone:3110035C09 product:unclassifiable, full insert sequence. [AK014122]	AK014122	73161	GO:0008150|GO:0003674|GO:0005575	Mm.158958	mm|10qA4
A_51_P161893	-0.304212	0.192924	-0.0131712	0	2.25519	Oxr1	Mus musculus oxidation resistance 1 (Oxr1), transcript variant 1, mRNA [NM_130885]	NM_130885	170719	GO:0005739|GO:0008150|GO:0003674|GO:0016998|GO:0005730|GO:0005634	Mm.254267	mm|15qB3.1
A_51_P117794	0.473901	0.808653	0	-0.132129	-5.45866	Bik	Mus musculus BCL2-interacting killer (Bik), mRNA [NM_007546]	NM_007546	12124	GO:0005515|GO:0051400|GO:0046982|GO:0007283|GO:0006917|GO:0005740|GO:0008584	Mm.267006	mm|15qE1
A_51_P415688	-1.46993	-1.38137	0.195533	0	2.16763	Gng12	Mus musculus guanine nucleotide binding protein (G protein), gamma 12 (Gng12), transcript variant 2, mRNA [NM_025278]	NM_025278	14701	GO:0007165|GO:0016020|GO:0007186|GO:0005886|GO:0005884|GO:0042301|GO:0005834|GO:0004871	Mm.234342	mm|6qC1
A_51_P423484	-1.49749	-2.25181	0.0984144	0	4.56143	Rbp1	Mus musculus retinol binding protein 1, cellular (Rbp1), mRNA [NM_011254]	NM_011254	19659	GO:0005215|GO:0005737|GO:0005488|GO:0042573|GO:0033189|GO:0042572|GO:0030852|GO:0016918|GO:0006810|GO:0005501|GO:0019841|GO:0008289	Mm.279741	mm|9qE3.3
A_52_P257426	-2.43197	-1.95463	0.0335903	0	2.3247	Eps8l2	Mus musculus EPS8-like 2 (Eps8l2), mRNA [NM_133191]	NM_133191	98845	GO:0016601|GO:0005737|GO:0051015|GO:0001726	Mm.27451	mm|7qF5
A_52_P407280	-1.78413	-1.58987	0	0.265794	3.38079	Adamtsl5	Mus musculus ADAMTS-like 5 (Adamtsl5), transcript variant 1, mRNA [NM_001113548]	NM_001113548	66548	GO:0008150|GO:0003674|GO:0005575	Mm.268527	mm|10qC1
A_51_P337125	1.50061	1.70592	0	-1.06301	-7.08777	Inpp5d	Mus musculus inositol polyphosphate-5-phosphatase D (Inpp5d), transcript variant 1, mRNA [NM_010566]	NM_010566	16331	GO:0005515|GO:0017124|GO:0016064|GO:0008285|GO:0005886|GO:0045579|GO:0051425|GO:0030487|GO:0045409|GO:0034594|GO:0008340|GO:0045779|GO:0005737|GO:0045656|GO:0045659|GO:0030853|GO:0009968|GO:0043065|GO:0050869|GO:0023034|GO:0006915|GO:0030889|GO:0045671|GO:0005625|GO:0004445|GO:0050777|GO:0016020|GO:0016787|GO:0045648|GO:0016311|GO:0004437|GO:0045621	Mm.15105	mm|1qD
A_51_P374337	-0.572827	0	-0.193201	0.464693	2.58486	Flt3l	Mus musculus FMS-like tyrosine kinase 3 ligand (Flt3l), mRNA [NM_013520]	NM_013520	14256	GO:0030971|GO:0008284|GO:0009986|GO:0030098|GO:0005615|GO:0042803|GO:0031233	Mm.1658	mm|7qB4
A_51_P477863	-0.697038	-0.487589	0.0727959	0	1.75569	Serinc3	Mus musculus serine incorporator 3 (Serinc3), mRNA [NM_012032]	NM_012032	26943	GO:0005794|GO:0016020|GO:0005886|GO:0016021|GO:0006917	Mm.218473	mm|2qH3
A_52_P500979	1.37319	1.57046	-0.566183	0	-2.21247	Pcsk1	Mus musculus proprotein convertase subtilisin/kexin type 1 (Pcsk1), mRNA [NM_013628]	NM_013628	18548	GO:0005791|GO:0005802|GO:0043005|GO:0048471|GO:0016540|GO:0004252|GO:0043043|GO:0051087|GO:0050714|GO:0031410|GO:0032403|GO:0005615|GO:0030425|GO:0051605|GO:0004175|GO:0016486|GO:0016787|GO:0043025|GO:0006508|GO:0008236|GO:0043679|GO:0008233|GO:0030141|GO:0043559	Mm.1333	mm|13qC1
A_51_P125602	-0.68953	-0.768128	0.30326	0	3.94926		Mus musculus zinc finger protein 697, mRNA (cDNA clone IMAGE:3491119), partial cds. [BC002224]	BC002224				mm|3qF2.2
A_51_P469285	-1.31001	-1.20305	0.101024	0	2.78663	Nrp1	Mus musculus neuropilin 1 (Nrp1), mRNA [NM_008737]	NM_008737	18186	GO:0005515|GO:0030424|GO:0005886|GO:0048843|GO:0030154|GO:0042802|GO:0007507|GO:0007413|GO:0017154|GO:0007411|GO:0030517|GO:0060666|GO:0005021|GO:0004872|GO:0007155|GO:0048010|GO:0001569|GO:0007275|GO:0001525|GO:0016358|GO:0007399|GO:0007165|GO:0016020|GO:0016477|GO:0016021	Mm.271745	mm|8qE2
A_52_P232830	-0.781282	-0.717091	0.0259666	0	2.88198	Ets1	Mus musculus E26 avian leukemia oncogene 1, 5' domain (Ets1), transcript variant 1, mRNA [NM_011808]	NM_011808	23871	GO:0005515|GO:0005667|GO:0006355|GO:0008284|GO:0003700|GO:0030335|GO:0006357|GO:0016563|GO:0005634|GO:0006916|GO:0003677|GO:0045766|GO:0006350|GO:0010715|GO:0043565|GO:0045944|GO:0045449	Mm.292415	mm|9qA4
A_52_P586549	0.535388	0.420604	-0.0756016	0	-2.64441	Osgep	Mus musculus O-sialoglycoprotein endopeptidase (Osgep), mRNA [NM_133676]	NM_133676	66246	GO:0008150|GO:0003674|GO:0016787|GO:0006508|GO:0008233|GO:0005575|GO:0004222|GO:0046872|GO:0008237	Mm.274791	mm|14qC1
A_51_P464387	-1.89932	1.00441	-0.137962	0	2.61793	Hspb8	Mus musculus heat shock protein 8 (Hspb8), mRNA [NM_030704]	NM_030704	80888	GO:0005515|GO:0009408|GO:0006950	Mm.21549	mm|5qF
A_51_P108266	2.14917	2.13806	-0.0281219	0	-5.24543	Actn2	Mus musculus actinin alpha 2 (Actn2), mRNA [NM_033268]	NM_033268	11472	GO:0005515|GO:0030018|GO:0010469|GO:0005509|GO:0003779|GO:0042803|GO:0051370|GO:0030375|GO:0005737|GO:0051015|GO:0045941|GO:0006936|GO:0030374|GO:0005865|GO:0030864|GO:0030674	Mm.37638	mm|13qA1
A_51_P287198	3.83226	2.16068	-1.82065	-1.78891	0	Krt23	Mus musculus keratin 23 (Krt23), mRNA [NM_033373]	NM_033373	94179	GO:0005882|GO:0008150|GO:0003674|GO:0005198|GO:0005575	Mm.290657	mm|11qD
A_52_P31687	0.825415	1.16145	0	-0.0309515	-1.7474	Rest	Mus musculus RE1-silencing transcription factor (Rest), mRNA [NM_011263]	NM_011263	19712	GO:0005515|GO:0016564|GO:0005634|GO:0003676|GO:0003677|GO:0032403|GO:0046872|GO:0006350|GO:0005622|GO:0043234|GO:0045665|GO:0003682|GO:0017053|GO:0016481|GO:0008270|GO:0045892|GO:0000785|GO:0045449	Mm.28840	mm|5qC3.3
A_51_P493919	2.13548	1.30147	-0.138551	0	-1.89526	Stk30	Mus musculus serine/threonine kinase 30 (Stk30), mRNA [NM_011973]	NM_011973	26448	GO:0007049|GO:0005737|GO:0004672|GO:0000166|GO:0016301|GO:0004674|GO:0006468|GO:0005524|GO:0016740|GO:0004693	Mm.140948	mm|12qF1
A_51_P397564	0.41477	0.076354	0	-0.0541687	-1.8311	Snrnp40	Mus musculus small nuclear ribonucleoprotein 40 (U5) (Snrnp40), mRNA [NM_025645]	NM_025645	66585	GO:0008380|GO:0006397|GO:0008150|GO:0003674|GO:0005681|GO:0005634|GO:0005575	Mm.423019	mm|4qD2.2
A_51_P185292	-0.767411	-0.722188	0	0.453562	4.5647	4930581F22Rik	Mus musculus RIKEN cDNA 4930581F22 gene (4930581F22Rik), non-coding RNA [NR_029475]	NR_029475	78934	GO:0008150|GO:0003674|GO:0005575	Mm.391688	mm|9qA4
A_52_P629849	2.89115	3.0487	0	-1.4373	-9.56469	Zfp42	Mouse REX-1 mRNA, complete cds. [M28382]	M28382	22702	GO:0005622|GO:0008270|GO:0005634|GO:0003676|GO:0003677|GO:0046872|GO:0045449|GO:0006350	Mm.285848	mm|8qA4
A_51_P381506	0	-0.965676	-0.201214	0.0300131	2.03161	Fam176b	Mus musculus family with sequence similarity 176, member B (Fam176b), mRNA [NM_172145]	NM_172145	230752	GO:0005515|GO:0008150|GO:0016020|GO:0016021|GO:0005575	Mm.41569	mm|4qD2.2
A_52_P90364	-3.71218	-3.37533	0	1.04901	3.03842	Ifi27l2a	Mus musculus interferon, alpha-inducible protein 27 like 2A (Ifi27l2a), mRNA [NM_029803]	NM_029803	76933	GO:0003674|GO:0007568|GO:0005575|GO:0009615	Mm.271275	mm|12qE
A_51_P349495	-1.57422	-1.67844	0	0.581504	3.6214	Mboat1	Mus musculus membrane bound O-acyltransferase domain containing 1 (Mboat1), mRNA [NM_153546]	NM_153546	218121	GO:0008150|GO:0003674|GO:0016020|GO:0005783|GO:0016021|GO:0008654|GO:0005575|GO:0016740|GO:0008415	Mm.89682	mm|13qA3.2
A_52_P450918	1.90333	0.802972	-0.487307	0	-3.59813	Rab3il1	Mus musculus RAB3A interacting protein (rabin3)-like 1 (Rab3il1), mRNA [NM_144538]	NM_144538	74760	GO:0005085|GO:0017112|GO:0050790|GO:0005575	Mm.281969	mm|19qA
A_52_P556281	0.436722	0.194362	0	-0.098134	-2.82757	G3bp2	Mus musculus GTPase activating protein (SH3 domain) binding protein 2 (G3bp2), transcript variant 3, mRNA [NM_001080795]	NM_001080795	23881	GO:0005622|GO:0000166|GO:0007264|GO:0003723|GO:0006810|GO:0051028|GO:0005575|GO:0003676	Mm.290530	mm|5qE2
A_51_P161265	-1.52414	-0.519944	0	0.459107	2.17583	Ccl25	Mus musculus chemokine (C-C motif) ligand 25 (Ccl25), transcript variant 1, mRNA [NM_009138]	NM_009138	20300	GO:0005515|GO:0008009|GO:0006955|GO:0006954|GO:0006935|GO:0005576|GO:0050900|GO:0005615|GO:0005125	Mm.7275	mm|8qA1.1
A_52_P313279	-1.46414	-1.09884	0	0.389015	2.13816	H2-D1	Mus musculus histocompatibility 2, D region locus 1 (H2-D1), mRNA [NM_010380]	NM_010380	14964	GO:0005515|GO:0002474|GO:0006955|GO:0016020|GO:0005886|GO:0019882|GO:0042612|GO:0001916|GO:0002485|GO:0016021|GO:0009897	Mm.427969	mm|17qB1
A_51_P521155	-0.610703	0.0859661	-0.274658	0	1.87169	Fbxw27	PREDICTED: Mus musculus RIKEN cDNA 1700124P09 gene, transcript variant 1 (1700124P09Rik), mRNA [XM_001481019]	XM_001481019	76998	GO:0008150|GO:0003674|GO:0005575	Mm.442009	mm|9qF2
A_51_P325941	3.57161	2.2328	-1.1297	0	-3.04826	Kcnj12	Mus musculus potassium inwardly-rectifying channel, subfamily J, member 12 (Kcnj12), mRNA [NM_010603]	NM_010603	16515	GO:0005242|GO:0005244|GO:0030315|GO:0030165|GO:0030425|GO:0034220|GO:0016020|GO:0043025|GO:0006810|GO:0034765|GO:0016021|GO:0005216|GO:0006813|GO:0006811	Mm.4970	mm|11qB2
A_51_P321374	0.488767	0.682838	0	-0.217289	-4.04272	Ppapdc3	Mus musculus phosphatidic acid phosphatase type 2 domain containing 3 (Ppapdc3), mRNA [NM_145521]	NM_145521	227721	GO:0008150|GO:0003674|GO:0016787|GO:0016020|GO:0005783|GO:0005634|GO:0016021|GO:0005575|GO:0003824	Mm.257236	mm|2qB
A_51_P374203	-2.17227	-2.37012	0	0.0302982	3.34312	Cxcl16	Mus musculus chemokine (C-X-C motif) ligand 16 (Cxcl16), mRNA [NM_023158]	NM_023158	66102	GO:0005041|GO:0008009|GO:0007165|GO:0005044	Mm.425692	mm|11qB3
A_52_P488501	1.88452	1.56833	-0.053113	0	-7.8725	Gtsf1l	Mus musculus gametocyte specific factor 1-like (Gtsf1l), mRNA [NM_026630]	NM_026630	68236	GO:0008150|GO:0003674|GO:0005575|GO:0046872	Mm.33648	mm|2qH2
A_51_P136620	0.436843	0.105361	-0.345042	0	-1.96554	Olfr921	Mus musculus olfactory receptor 921 (Olfr921), mRNA [NM_146782]	NM_146782	258778	GO:0007608|GO:0007165|GO:0004984|GO:0007186|GO:0004930|GO:0004872|GO:0016021|GO:0004871	Mm.223209	mm|9qA5.1
A_51_P161724	-5.69253	0	0.483334	0.602982	-2.81169	Ophn1	Mus musculus oligophrenin 1 (Ophn1), mRNA [NM_052976]	NM_052976	94190	GO:0005622|GO:0007165|GO:0050790|GO:0030054|GO:0030036|GO:0045202|GO:0003779|GO:0042995|GO:0015629|GO:0007399|GO:0006897|GO:0005096	Mm.254336	mm|XqC3
A_52_P165831	0.0549107	0	-0.290871	0.0265932	-2.21364	Mutyh	Mus musculus mutY homolog (E. coli) (Mutyh), nuclear gene encoding mitochondrial protein, transcript variant 2, mRNA [NM_133250]	NM_133250	70603	GO:0051539|GO:0051536|GO:0005634|GO:0003824|GO:0046872|GO:0006974|GO:0005622|GO:0005739|GO:0019104|GO:0004519|GO:0006281|GO:0016787|GO:0006284|GO:0016798|GO:0008152|GO:0006979	Mm.180333	mm|4qD1
A_52_P660861	0.157825	0.36943	-0.203017	0	-3.26903	Napb	Mus musculus N-ethylmaleimide sensitive fusion protein attachment protein beta (Napb), mRNA [NM_019632]	NM_019632	17957	GO:0019905|GO:0008150|GO:0005794|GO:0016020|GO:0005783|GO:0005488|GO:0006810|GO:0005575|GO:0016192|GO:0015031|GO:0006886	Mm.274308	mm|2qG3
A_52_P546276	-0.0659189	5.88187	0	-0.100034	1.77755	Fhl2	Mus musculus 16 days embryo head cDNA, RIKEN full-length enriched library, clone:C130075G22 product:unclassifiable, full insert sequence. [AK081770]	AK081770	14200	GO:0005515|GO:0016566|GO:0030018|GO:0006357|GO:0005634|GO:0031430|GO:0001649|GO:0046872|GO:0006350|GO:0060347|GO:0005737|GO:0055015|GO:0016481|GO:0008270|GO:0055014|GO:0045449	Mm.6799	mm|1qB
A_51_P240384	1.95136	1.85292	0	-0.40878	-4.84124	Trps1	Mus musculus atypical GATA protein TRPS1 (Trps1) mRNA, complete cds. [AF346836]	AF346836	83925	GO:0016564|GO:0005515|GO:0005634|GO:0045892	Mm.30466	mm|15qC
A_51_P241465	-2.56589	-2.74079	0	0.377316	1.99163	Gsn	Mus musculus gelsolin (Gsn), mRNA [NM_146120]	NM_146120	227753	GO:0048471|GO:0048015|GO:0006915|GO:0003779|GO:0005576|GO:0005615|GO:0030155|GO:0030027|GO:0051693|GO:0051014|GO:0043234|GO:0005737|GO:0008154|GO:0005856|GO:0016192|GO:0046686	Mm.21109	mm|2qB
A_51_P148612	1.36897	0.366316	-0.420555	0	-3.10195	Cox7a1	Mus musculus cytochrome c oxidase, subunit VIIa 1 (Cox7a1), nuclear gene encoding mitochondrial protein, mRNA [NM_009944]	NM_009944	12865	GO:0005739|GO:0005746|GO:0034220|GO:0016020|GO:0004129|GO:0005743|GO:0009055|GO:0016021|GO:0015992	Mm.423030	mm|7qB1
A_52_P174328	-0.573193	0.312737	0	-0.0484419	3.61933	Pde4dip	Mus musculus phosphodiesterase 4D interacting protein (myomegalin) (Pde4dip), transcript variant 2, mRNA [NM_178080]	NM_178080	83679	GO:0005515|GO:0008150|GO:0005813|GO:0005737|GO:0005794|GO:0005634|GO:0019899|GO:0005856	Mm.129840	mm|3qF2.2
A_51_P228171	1.17316	0.762468	-0.0142994	0	-2.15088	Cenpp	Mus musculus centromere protein P (Cenpp), mRNA [NM_025495]	NM_025495	66336	GO:0008150|GO:0003674|GO:0005694|GO:0005634|GO:0005575|GO:0000775	Mm.440323	mm|13qA5
A_51_P299149	1.87726	0.332958	0	-0.483203	-2.35815	Gpx6	Mus musculus glutathione peroxidase 6 (Gpx6), mRNA [NM_145451]	NM_145451	75512	GO:0004602|GO:0004601|GO:0016491|GO:0005576|GO:0006979|GO:0055114	Mm.46195	mm|13qA3.1
A_51_P377557	3.74122	1.60751	0	-0.266679	-5.0336	Cpsf4l	Mus musculus cleavage and polyadenylation specific factor 4-like (Cpsf4l), transcript variant 2, mRNA [NM_029794]	NM_029794	52670	GO:0008150|GO:0003674|GO:0005575|GO:0046872	Mm.229207	mm|11qE2
A_51_P305003	1.68176	1.95456	0	-0.644532	-3.00043	Ntrk1	Mus musculus neurotrophic tyrosine kinase, receptor, type 1 (Ntrk1), mRNA [NM_001033124]	NM_001033124	18211	GO:0005515|GO:0042490|GO:0005886|GO:0007275|GO:0005524|GO:0030154|GO:0007399|GO:0007165|GO:0043524|GO:0005030|GO:0005737|GO:0004672|GO:0016020|GO:0000166|GO:0016301|GO:0005887|GO:0030183|GO:0004872|GO:0006468|GO:0016021|GO:0004713|GO:0004714|GO:0007169|GO:0016740	Mm.80682	mm|3qF1
A_51_P124647	1.66217	0.76858	-0.256071	0	-2.1742		RIKEN cDNA 3200002M19 gene Gene [Source:MGI Symbol;Acc:MGI:1922680] [ENSMUST00000098237]	AK018169			Mm.284491	mm|7qE3
A_51_P212682	0.662548	0.264851	-0.0714474	0	-2.33464	Mcm10	Mus musculus minichromosome maintenance deficient 10 (S. cerevisiae) (Mcm10), mRNA [NM_027290]	NM_027290	70024	GO:0006260|GO:0008150|GO:0003674|GO:0005634|GO:0005575|GO:0046872	Mm.23828	mm|2qA1
A_52_P955235	-1.96792	-2.06803	0	0.605475	3.40672		Mus musculus 15 days embryo male testis cDNA, RIKEN full-length enriched library, clone:8030404G01 product:unclassifiable, full insert sequence. [AK033087]	AK033087				mm|19qC1
A_51_P354706	1.28265	2.17923	0	-0.365358	-10.4628	Lefty1	Mus musculus left right determination factor 1 (Lefty1), mRNA [NM_010094]	NM_010094	13590	GO:0042074|GO:0008285|GO:0009948|GO:0016049|GO:0007275|GO:0005576|GO:0032526|GO:0040007|GO:0008083|GO:0005615|GO:0005160|GO:0005125	Mm.378911	mm|1qH4
A_51_P325651	-0.276287	-0.230315	0	0.198534	2.55989	Cd47	CD47 antigen (Rh-related antigen, integrin-associated signal transducer) Gene [Source:MGI (curated);Acc:MGI:96617] [ENSMUST00000084838]	AK164165	16423	GO:0005515|GO:0009617|GO:0050766|GO:0016477|GO:0016020|GO:0005886|GO:0005887|GO:0050729|GO:0016021|GO:0007155|GO:0008228|GO:0070062	Mm.31752	mm|16qB5
A_51_P327127	2.14556	2.30244	-0.582998	0	-4.19588	Was	Mus musculus Wiskott-Aldrich syndrome homolog (human) (Was), mRNA [NM_009515]	NM_009515	22376	GO:0005515|GO:0012506|GO:0030048|GO:0015629|GO:0042802|GO:0050790|GO:0005083|GO:0005737|GO:0042110|GO:0006461|GO:0008154|GO:0016197|GO:0030041|GO:0005856	Mm.4735	mm|XqA1.1
A_52_P401484	0.632112	0.998504	0	-0.510672	-4.31217	Inha	Mus musculus inhibin alpha (Inha), mRNA [NM_010564]	NM_010564	16322	GO:0046982|GO:0046882|GO:0005576|GO:0005615|GO:0001917|GO:0001541|GO:0005179|GO:0048186|GO:0043512|GO:0043025|GO:0008083|GO:0008584|GO:0001750	Mm.1100	mm|1qC4
A_51_P364592	0.800002	2.09157	-0.715039	0	-2.73393	Zic2	Mus musculus zinc finger protein of the cerebellum 2 (Zic2), mRNA [NM_009574]	NM_009574	22772	GO:0005515|GO:0001843|GO:0005634|GO:0007275|GO:0003676|GO:0007417|GO:0003677|GO:0030154|GO:0046872|GO:0007399|GO:0005622|GO:0008270|GO:0048066	Mm.308936	mm|14qE5
A_51_P255805	-1.06224	-0.712813	0.0695734	0	2.29236	Fhdc1	Mus musculus FH2 domain containing 1 (Fhdc1), mRNA [NM_001033301]	NM_001033301	229474	GO:0008150|GO:0003674|GO:0030036|GO:0003779|GO:0005575|GO:0016043	Mm.331107	mm|3qF1
A_51_P519108	1.78941	0.434874	-0.0209651	0	-2.063	6330439K17Rik	Mus musculus RIKEN cDNA 6330439K17 gene (6330439K17Rik), mRNA [NM_172859]	NM_172859	241688	GO:0005622|GO:0008150|GO:0003674|GO:0008270|GO:0005575	Mm.442156	mm|2qG1
A_52_P506995	0.503214	0.844492	0	-0.14572	-3.5548	1600029D21Rik	Mus musculus RIKEN cDNA 1600029D21 gene (1600029D21Rik), mRNA [NM_029639]	NM_029639	76509	GO:0016020|GO:0016021	Mm.29959	mm|9qA5.3
A_51_P286610	-0.257063	-0.940559	0.353617	0	2.73379	Rabgap1l	Mus musculus RAB GTPase activating protein 1-like (Rabgap1l), transcript variant 2, mRNA [NM_001038621]	NM_001038621	29809	GO:0032880|GO:0005622|GO:0050790|GO:0032313|GO:0005794|GO:0005634|GO:0005769|GO:0005097|GO:0005096	Mm.25833	mm|1qH2.1
A_52_P639689	-1.08434	-1.27164	0.0226893	0	2.2775	Gm4907	Mus musculus predicted gene 4907 (Gm4907), mRNA [NM_001034864]	NM_001034864	236749	GO:0008150|GO:0003674|GO:0005575|GO:0046872	Mm.296422	mm|XqA2
A_51_P470542	-0.45006	-1.07658	0.438832	0	5.6216	Apob	Mus musculus apolipoprotein B (Apob), mRNA [NM_009693]	NM_009693	238055	GO:0006629|GO:0005783|GO:0045540|GO:0048844|GO:0007283|GO:0030301|GO:0009791|GO:0005615|GO:0008289|GO:0034361|GO:0009743|GO:0042953|GO:0019433|GO:0012506|GO:0042632|GO:0005792|GO:0031983|GO:0030317|GO:0001701|GO:0007399|GO:0009566|GO:0016042|GO:0042157|GO:0006642|GO:0042159|GO:0042158	Mm.221239	mm|12qA1.1
A_51_P387437	-1.2135	-2.45516	0	0.438672	2.26951	Sbsn	Mus musculus suprabasin (Sbsn), transcript variant 1, mRNA [NM_172205]	NM_172205	282619	GO:0008150|GO:0003674|GO:0005737|GO:0005576	Mm.250717	mm|7qB1
A_52_P678056	0	-0.906308	-0.100234	0.0859804	2.19059	Fam176b	Mus musculus family with sequence similarity 176, member B (Fam176b), mRNA [NM_172145]	NM_172145	230752	GO:0005515|GO:0008150|GO:0016020|GO:0016021|GO:0005575	Mm.41569	mm|4qD2.2
A_51_P352452	1.32887	0.902018	-0.342141	0	-1.95808	Dbx2	Mus musculus developing brain homeobox 2 (Dbx2), mRNA [NM_207533]	NM_207533	223843	GO:0008150|GO:0003674|GO:0005634|GO:0005575|GO:0003677	Mm.152937	mm|15qF1
A_51_P199089	1.03969	0.374025	-0.24665	0	-2.0918		Ly6/Plaur domain containing 5 Gene [Source:MGI Symbol;Acc:MGI:1924192] [ENSMUST00000032683]	AK008654			Mm.261468	mm|7qA3
A_52_P436258	-0.122008	-0.492137	0	0.860375	2.50722	Btg1	Mus musculus B-cell translocation gene 1, anti-proliferative (Btg1), mRNA [NM_007569]	NM_007569	12226	GO:0005515|GO:0005737|GO:0008285|GO:0045663|GO:0006479|GO:0005634|GO:0043085	Mm.23811	mm|10qC3
A_51_P497661	-0.681831	-1.27059	0	0.109847	3.05222	Ntn4	Mus musculus netrin 4 (Ntn4), mRNA [NM_021320]	NM_021320	57764	GO:0016322|GO:0005515|GO:0060668|GO:0043237|GO:0005578|GO:0005576|GO:0005604	Mm.291158	mm|10qC2
A_52_P255959	1.22484	1.20264	-0.0669642	0	-8.72678	Ccnb1ip1	Mus musculus cyclin B1 interacting protein 1 (Ccnb1ip1), mRNA [NM_001111119]	NM_001111119	239083	GO:0003674|GO:0051026|GO:0035265|GO:0007286|GO:0001825|GO:0006915|GO:0005575|GO:0007132	Mm.343880	mm|14qC1
A_51_P400699	0.638445	0.279173	0	-0.198357	-1.87624	Clip4	Mus musculus CAP-GLY domain containing linker protein family, member 4 (Clip4), transcript variant 1, mRNA [NM_030179]	NM_030179	78785	GO:0008150|GO:0003674|GO:0005575	Mm.196382	mm|17qE1.3
A_51_P234303	0.53884	0.368213	0	-0.202093	-2.61717	Rpa2	Mus musculus mRNA for 30-kDa subunit of replication protein A, complete cds. [D00812]	D00812	19891	GO:0006260|GO:0005515|GO:0008150|GO:0047485|GO:0003697|GO:0005634|GO:0005662|GO:0003677	Mm.2870	mm|4qD2.3
A_52_P578581	-3.04563	-2.91205	0.0117702	0	5.27264	Igsf11	Mus musculus immunoglobulin superfamily, member 11 (Igsf11), mRNA [NM_170599]	NM_170599	207683	GO:0007165|GO:0016020|GO:0005886|GO:0004872|GO:0016021|GO:0007155|GO:0040008	Mm.245564	mm|16qB4
A_52_P8241	-0.357252	-0.416978	0	0.393917	2.30043	4930518J20Rik	Mus musculus adult male testis cDNA, RIKEN full-length enriched library, clone:1700003C12 product:unclassifiable, full insert sequence. [AK005624]	AK005624	67589	GO:0008150|GO:0003674|GO:0005575	Mm.252800	mm|1qG3
A_52_P454183	-1.65602	-2.8374	0.206178	0	2.55611	Olfml2b	Mus musculus olfactomedin-like 2B (Olfml2b), mRNA [NM_177068]	NM_177068	320078	GO:0031012|GO:0030198|GO:0050840|GO:0005576|GO:0042803	Mm.287131	mm|1qH3
A_52_P437662	2.01149	2.0357	-0.0507541	0	-2.95255	Cspg5	Mus musculus chondroitin sulfate proteoglycan 5 (Cspg5), transcript variant 1, mRNA [NM_013884]	NM_013884	29873	GO:0005794|GO:0016020|GO:0005886|GO:0005783|GO:0050804|GO:0007275|GO:0016021|GO:0040008|GO:0030154|GO:0007399	Mm.38496	mm|9qF2
A_51_P288916	-1.29744	-1.03111	0	0.672817	3.64706	Tmtc2	Mus musculus transmembrane and tetratricopeptide repeat containing 2 (Tmtc2), mRNA [NM_177368]	NM_177368	278279	GO:0008150|GO:0003674|GO:0016020|GO:0005488|GO:0016021|GO:0005575	Mm.25225	mm|10qD1
A_51_P386625	1.68245	3.73834	-0.309545	0	-2.44214	Epx	Mus musculus eosinophil peroxidase (Epx), mRNA [NM_007946]	NM_007946	13861	GO:0004601|GO:0016491|GO:0042744|GO:0006979|GO:0046872|GO:0055114|GO:0020037	Mm.1315	mm|11qC
A_52_P655890	0.353065	0.234879	0	-0.06497	-1.86146	Wdhd1	Mus musculus WD repeat and HMG-box DNA binding protein 1 (Wdhd1), mRNA [NM_172598]	NM_172598	218973	GO:0008150|GO:0003674|GO:0005634|GO:0005575|GO:0003677	Mm.265615	mm|14qC1
A_51_P162474	2.64585	0.797189	0	-0.0162287	-5.78874	Scml2	Mus musculus sex comb on midleg-like 2 (Drosophila) (Scml2), mRNA [NM_133194]	NM_133194	107815		Mm.159173	mm|XqF4
A_52_P664506	0	-0.548362	-0.308186	1.25398	4.09558	Abhd2	Mus musculus abhydrolase domain containing 2 (Abhd2), mRNA [NM_018811]	NM_018811	54608	GO:0004091|GO:0030336|GO:0016787|GO:0016020|GO:0009611|GO:0016021	Mm.365490	mm|7qD3
A_52_P95096	0	-0.087223	-0.551464	0.688847	2.32122	1700025L06Rik	Mus musculus adult male testis cDNA, RIKEN full-length enriched library, clone:4930449M09 product:unclassifiable, full insert sequence. [AK015435]	AK015435	66933	GO:0008150|GO:0003674|GO:0005575	Mm.396201	mm|7qB4
A_51_P164256	3.3511	-0.104665	0.149393	0	-2.42232		GB
A_51_P399652	2.31174	2.15656	-0.0426145	0	-3.37119	Ccdc151	Mus musculus coiled-coil domain containing 151 (Ccdc151), transcript variant 2, mRNA [NM_029939]	NM_029939	77609	GO:0008150|GO:0003674|GO:0005575	Mm.159953	mm|9qA3
A_52_P302395	-0.261147	-0.147676	0	0.254248	2.01527	Lnpep	Mus musculus leucyl/cystinyl aminopeptidase (Lnpep), mRNA [NM_172827]	NM_172827	240028	GO:0005515|GO:0048471|GO:0005886|GO:0010813|GO:0046872|GO:0030163|GO:0005737|GO:0048169|GO:0006508|GO:0043025|GO:0043229|GO:0009725|GO:0043171|GO:0005792|GO:0009986|GO:0030147|GO:0005624|GO:0031982|GO:0016020|GO:0016787|GO:0004177|GO:0032593|GO:0008270|GO:0008233|GO:0016021|GO:0001595|GO:0017046|GO:0008237	Mm.328807	mm|17qA3.2
A_52_P1084348	-0.31048	-0.274023	0.0426478	0	1.76316		odd Oz/ten-m homolog 1 (Drosophila) Gene [Source:MGI (curated);Acc:MGI:1345185] [ENSMUST00000115059]	AK032303			Mm.404843	mm|XqA4
A_52_P371237	-0.268306	-0.814129	0.384588	0	4.37794	Nrp1	Mus musculus neuropilin 1 (Nrp1), mRNA [NM_008737]	NM_008737	18186	GO:0005515|GO:0030424|GO:0005886|GO:0048843|GO:0030154|GO:0042802|GO:0007507|GO:0007413|GO:0017154|GO:0007411|GO:0030517|GO:0060666|GO:0005021|GO:0004872|GO:0007155|GO:0048010|GO:0001569|GO:0007275|GO:0001525|GO:0016358|GO:0007399|GO:0007165|GO:0016020|GO:0016477|GO:0016021	Mm.271745	mm|8qE2
A_51_P213592	0.422193	0.402374	-0.035182	0	-1.99638	BC002230	Mus musculus cDNA sequence BC002230 (BC002230), mRNA [NM_183155]	NM_183155	217827	GO:0008150|GO:0003674|GO:0005575	Mm.224076	mm|12qE
A_51_P432724	1.05442	0.331305	-0.225446	0	-3.65943	Wdr31	Mus musculus WD repeat domain 31 (Wdr31), mRNA [NM_023597]	NM_023597	71354	GO:0008150|GO:0003674|GO:0005575	Mm.155573	mm|4qB3
A_51_P164219	-0.776151	-2.4556	0	1.12925	8.19997	Usp18	Mus musculus ubiquitin specific peptidase 18 (Usp18), mRNA [NM_011909]	NM_011909	24110	GO:0006511|GO:0019785|GO:0016787|GO:0032020|GO:0008233|GO:0008234|GO:0004221	Mm.326911	mm|6qF1
A_51_P225493	0	5.48896	-0.130691	-0.0693095	3.14238	1700016C15Rik	Mus musculus RIKEN cDNA 1700016C15 gene (1700016C15Rik), mRNA [NM_027077]	NM_027077	69428	GO:0008150|GO:0003674|GO:0005575	Mm.84467	mm|1qH4
A_52_P493534	-0.680789	-0.435064	0	0.48634	2.07397	Fam171a1	Mus musculus family with sequence similarity 171, member A1 (Fam171a1), mRNA [NM_001081161]	NM_001081161	269233	GO:0008150|GO:0003674|GO:0005575	Mm.478311	mm|2qA1
A_51_P446886	-0.304854	-0.32278	0	0.103938	1.78353	5730409E04Rik	Mus musculus RIKEN cDNA 5730409E04Rik gene (5730409E04Rik), transcript variant 1, mRNA [NM_001145950]	NM_001145950	230757	GO:0008150|GO:0003674|GO:0005575	Mm.296838	mm|4qD2.2
A_51_P454782	-0.147087	0	-0.0820398	1.86242	8.48348	Serpinb7	Mus musculus serine (or cysteine) peptidase inhibitor, clade B, member 7 (Serpinb7), mRNA [NM_027548]	NM_027548	116872	GO:0030162|GO:0015870|GO:0010951|GO:0005737|GO:0004867|GO:0010466|GO:0005575|GO:0030414	Mm.66015	mm|1qE2.1
A_52_P592749	0.192371	0.426597	-1.13152	0	-3.63899	Taf9b	Mus musculus TAF9B RNA polymerase II, TATA box binding protein (TBP)-associated factor (Taf9b), transcript variant 2, mRNA [NM_001001176]	NM_001001176	407786	GO:0008150|GO:0006352|GO:0003674|GO:0005634|GO:0005575|GO:0003677|GO:0045449|GO:0006350	Mm.19440	mm|XqD
A_51_P307589	0.69952	0.548013	-0.635206	0	-3.22344	Tdrd9	Mus musculus tudor domain containing 9 (Tdrd9), mRNA [NM_029056]	NM_029056	74691	GO:0005515|GO:0008026|GO:0006200|GO:0004386|GO:0005634|GO:0007275|GO:0031047|GO:0007283|GO:0003676|GO:0005524|GO:0030154|GO:0009566|GO:0005737|GO:0007126|GO:0016787|GO:0000166|GO:0034587|GO:0071547|GO:0043046|GO:0007140	Mm.60648	mm|12qF1
A_52_P540219	-0.832639	-0.672726	0	0.00925446	4.64992	Timp2	Mus musculus tissue inhibitor of metalloproteinase 2 (Timp2), mRNA [NM_011594]	NM_011594	21858	GO:0005515|GO:0043005|GO:0008285|GO:0005634|GO:0005615|GO:0046872|GO:0030426|GO:0046580|GO:0043408|GO:0043025|GO:0030814|GO:0004857|GO:0009986|GO:0032487|GO:0005578|GO:0005576|GO:0045762|GO:0005604|GO:0045861|GO:0010951|GO:0050790|GO:0005178|GO:0045666|GO:0045930|GO:0008191|GO:0045664|GO:0008047|GO:0043410	Mm.206505	mm|11qE2
A_52_P343402	3.57208	1.91708	-0.698058	0	-3.21168	Slc5a4b	Mus musculus solute carrier family 5 (neutral amino acid transporters, system A), member 4b (Slc5a4b), mRNA [NM_023219]	NM_023219	64454	GO:0008150|GO:0003674|GO:0016020|GO:0006810|GO:0016021|GO:0005575|GO:0006814|GO:0006811	Mm.155678	mm|10qC1
A_52_P288997	-1.44982	-0.468259	0	0.0550146	2.01738	A630007B06Rik	Mus musculus RIKEN cDNA A630007B06 gene (A630007B06Rik), mRNA [NM_170757]	NM_170757	213993	GO:0008150|GO:0003674|GO:0005575	Mm.131555	mm|19qD2
A_51_P118300	1.78786	1.46559	0	-0.597225	-2.79371	Sncg	Mus musculus synuclein, gamma (Sncg), mRNA [NM_011430]	NM_011430	20618	GO:0030424|GO:0008344|GO:0003674|GO:0005737|GO:0043025|GO:0046928|GO:0043679|GO:0005856|GO:0014059	Mm.282800	mm|14qB
A_52_P436393	3.65351	1.7313	0	-0.29535	-3.72462	Dmrt1	Mus musculus doublesex and mab-3 related transcription factor 1 (Dmrt1), mRNA [NM_015826]	NM_015826	50796	GO:0006355|GO:0003700|GO:0023034|GO:0007548|GO:0007275|GO:0005634|GO:0003677|GO:0046872|GO:0045449|GO:0030154|GO:0006350	Mm.391208	mm|19qC1
A_51_P209261	-4.00302	-3.05531	0	0.164085	1.96275	Sqrdl	Mus musculus sulfide quinone reductase-like (yeast) (Sqrdl), nuclear gene encoding mitochondrial protein, transcript variant 1, mRNA [NM_021507]	NM_021507	59010	GO:0005739|GO:0008150|GO:0003674|GO:0016491|GO:0005743|GO:0055114	Mm.28986	mm|2qE5
A_52_P564724	0.238725	0	-0.574493	0.0205116	-2.55239	Eef1b2	Mus musculus eukaryotic translation elongation factor 1 beta 2 (Eef1b2), mRNA [NM_018796]	NM_018796	55949	GO:0005853|GO:0003746|GO:0006412|GO:0006414	Mm.2718	mm|1qC2
A_51_P186476	2.21685	3.13593	-0.37305	0	-4.4663	Slc11a1	Mus musculus solute carrier family 11 (proton-coupled divalent metal ion transporters), member 1 (Slc11a1), mRNA [NM_013612]	NM_013612	18173	GO:0006909|GO:0005215|GO:0001818|GO:0001819|GO:0070839|GO:0005764|GO:0006879|GO:0007035|GO:0000165|GO:0006810|GO:0030670|GO:0032496|GO:0048255|GO:0042742|GO:0000060|GO:0032729|GO:0002369|GO:0009986|GO:0042832|GO:0060586|GO:0015707|GO:0042116|GO:0042060|GO:0009279|GO:0032632|GO:0071421|GO:0010008|GO:0045730|GO:0043091|GO:0048002|GO:0055072|GO:0032147|GO:0009617|GO:0050766|GO:0006954|GO:0002309|GO:…	Mm.2913	mm|1qC3
A_52_P6338	0.372951	0.0549526	-0.0416746	0	-1.77028	Ahctf1	Mus musculus AT hook containing transcription factor 1 (Ahctf1), mRNA [NM_026375]	NM_026375	226747	GO:0030097|GO:0003700|GO:0005634|GO:0007275|GO:0015031|GO:0055085|GO:0003677|GO:0016363|GO:0006350|GO:0005737|GO:0007049|GO:0007067|GO:0045941|GO:0005643|GO:0006810|GO:0000776|GO:0051028|GO:0045449|GO:0051301	Mm.128165	mm|1qH4
A_52_P167535	1.30934	1.16515	0	-1.05224	-5.11427	BC060267	Mus musculus cDNA sequence BC060267 (BC060267), mRNA [NM_001110506]	NM_001110506	212516	GO:0008150|GO:0003674|GO:0005575	Mm.333333	mm|6qE3
A_51_P262453	-0.241404	-0.287313	0	0.228823	2.51055		Mus musculus 0 day neonate eyeball cDNA, RIKEN full-length enriched library, clone:E130209G04 product:hypothetical protein, full insert sequence. [AK021406]	AK021406			Mm.28234	mm|17qC
A_52_P6709	0.327172	0.48665	0	-0.126897	-2.26325		nuclear respiratory factor 1 Gene [Source:MGI (curated);Acc:MGI:1332235] [ENSMUST00000132866]	AK143596			Mm.259258	mm|6qA3.3
A_51_P239750	-2.07794	-2.09166	1.35788	0	3.64033	Inhba	Mus musculus inhibin beta-A (Inhba), mRNA [NM_008380]	NM_008380	16323	GO:0051799|GO:0001707|GO:0046982|GO:0005179|GO:0002244|GO:0045944|GO:0043512|GO:0005102|GO:0005576|GO:0048333|GO:0040007|GO:0008083	Mm.8042	mm|13qA1
A_52_P409457	-0.647396	-0.487254	0.261928	0	3.19994	Ppcdc	Mus musculus phosphopantothenoylcysteine decarboxylase (Ppcdc), mRNA [NM_176831]	NM_176831	66812	GO:0008150|GO:0003674|GO:0016831|GO:0015937|GO:0005575|GO:0003824|GO:0016829|GO:0004633	Mm.250508	mm|9qB
A_51_P108334	0.84089	1.13799	-0.0350952	0	-6.30915	Slc25a4	Mus musculus solute carrier family 25 (mitochondrial carrier, adenine nucleotide translocator), member 4 (Slc25a4), nuclear gene encoding mitochondrial protein, mRNA [NM_007450]	NM_007450	11739	GO:0005515|GO:0005215|GO:0005743|GO:0005741|GO:0055085|GO:0005739|GO:0016020|GO:0005488|GO:0006810|GO:0015866|GO:0015867|GO:0016021|GO:0005471	Mm.16228	mm|8qB1.1
A_51_P294233	2.64706	2.09743	0	-0.157566	-8.36366		Nanog homeobox Gene [Source:MGI (curated);Acc:MGI:1919200] [ENSMUST00000112580]	AK010332			Mm.480034	mm|6qF2
A_51_P382393	-0.336281	-1.30311	0.32423	0	3.42704	Errfi1	Mus musculus ERBB receptor feedback inhibitor 1 (Errfi1), mRNA [NM_133753]	NM_133753	74155	GO:0005515|GO:0060426|GO:0060428|GO:0048286|GO:0005886|GO:0050732|GO:0042059|GO:0005634|GO:0005829|GO:0031234|GO:0045616|GO:0007165|GO:0005737|GO:0016020|GO:0007175|GO:0004872|GO:0043589|GO:0019900|GO:0031098	Mm.318841	mm|4qE2
A_51_P178377	0.636375	0.800039	0	-0.916784	-2.51708		Mus musculus adult male testis cDNA, RIKEN full-length enriched library, clone:4930526G11 product:mitochondrial solute carrier protein, full insert sequence. [AK019700]	AK019700				mm|14qD2
A_52_P215263	-0.739368	-1.29707	0	0.293868	2.63253	C130022M03Rik	Mus musculus 16 days embryo head cDNA, RIKEN full-length enriched library, clone:C130022M03 product:unclassifiable, full insert sequence. [AK047938]	AK047938	320803	GO:0008150|GO:0003674|GO:0005575	Mm.33928	mm|15qA1
A_52_P609319	-1.93636	-0.208266	0	0.097333	1.93424	Nrip1	Mus musculus 13 days embryo male testis cDNA, RIKEN full-length enriched library, clone:6030458L20 product:unclassifiable, full insert sequence. [AK020076]	AK020076	268903	GO:0005515|GO:0042826|GO:0019915|GO:0003714|GO:0005102|GO:0005634|GO:0000122|GO:0001543|GO:0042974|GO:0006350|GO:0046965|GO:0007165|GO:0000118|GO:0004872|GO:0045449|GO:0030728		mm|16qC3.1
A_51_P280928	-1.01244	-1.27655	0.204171	0	3.15872	Pon2	Mus musculus paraoxonase 2 (Pon2), mRNA [NM_183308]	NM_183308	330260	GO:0005739|GO:0005792|GO:0016787|GO:0016020|GO:0004063|GO:0016311|GO:0005634|GO:0005576|GO:0004064|GO:0005764|GO:0046872	Mm.126984	mm|6qA1
A_51_P237806	0.776708	0.199793	0	-0.390069	-2.50532	Olfr1284	Mus musculus olfactory receptor 1284 (Olfr1284), mRNA [NM_146381]	NM_146381	258379	GO:0007608|GO:0007165|GO:0004984|GO:0007186|GO:0004930|GO:0004872|GO:0016021|GO:0004871	Mm.377467	mm|2qE3
A_52_P512427	0	-0.900735	-0.301678	1.8694	5.80456	2510049J12Rik	Mus musculus RIKEN cDNA 2510049J12 gene (2510049J12Rik), mRNA [NM_001101431]	NM_001101431	70291	GO:0008150|GO:0003674|GO:0005575	Mm.133694	mm|6qE3
A_51_P381821	-4.51342	-6.90281	2.08938	2.36498	0	Fst	Mus musculus follistatin (Fst), mRNA [NM_008046]	NM_008046	14313	GO:0008585|GO:0007389|GO:0051798|GO:0007276|GO:0042475|GO:0043395|GO:0005576|GO:0045596|GO:0030509|GO:0043616|GO:0031069	Mm.4913	mm|13qD2.2
A_51_P287810	-1.78924	-2.66693	0	0.43978	3.14438	Mgst1	Mus musculus microsomal glutathione S-transferase 1 (Mgst1), mRNA [NM_019946]	NM_019946	56615	GO:0005792|GO:0005783|GO:0042493|GO:0005743|GO:0045177|GO:0006749|GO:0010243|GO:0005634|GO:0005741|GO:0004364|GO:0042803|GO:0042802|GO:0005739|GO:0016020|GO:0032496|GO:0005778|GO:0016740	Mm.14796	mm|6qG1
A_51_P503729	0.329256	1.95751	-0.330551	0	-2.24872	Elavl4	Mus musculus ELAV (embryonic lethal, abnormal vision, Drosophila)-like 4 (Hu antigen D) (Elavl4), transcript variant 2, mRNA [NM_001038698]	NM_001038698	15572	GO:0000166|GO:0003723|GO:0003676	Mm.3970	mm|4qC7
A_51_P457306	-1.61327	-1.82136	0	0.342569	3.12091	Tmprss2	Mus musculus transmembrane protease, serine 2 (Tmprss2), mRNA [NM_015775]	NM_015775	50528	GO:0007165|GO:0016787|GO:0016020|GO:0005886|GO:0004252|GO:0006508|GO:0008236|GO:0008233|GO:0005576|GO:0016021|GO:0003824|GO:0005044	Mm.276145	mm|16qC4
A_51_P267447	0.940581	0.370057	0	-1.22395	-5.52063	Adam19	Mus musculus a disintegrin and metallopeptidase domain 19 (meltrin beta) (Adam19), mRNA [NM_009616]	NM_009616	11492	GO:0005515|GO:0017124|GO:0046872|GO:0007507|GO:0016020|GO:0016787|GO:0007229|GO:0006508|GO:0008233|GO:0008270|GO:0006509|GO:0016021|GO:0004222|GO:0008237	Mm.89940	mm|11qB1.1
A_51_P313157	-3.80234	-3.14676	0.0169058	0	2.28615	Arhgef5	Mus musculus Rho guanine nucleotide exchange factor (GEF) 5 (Arhgef5), mRNA [NM_133674]	NM_133674	54324	GO:0008150|GO:0003674|GO:0005575	Mm.320978	mm|6qB2.1
A_51_P395473	-0.639364	-1.39597	0	0.0327482	2.94836	Tenc1	Mus musculus tensin like C1 domain-containing phosphatase (Tenc1), mRNA [NM_153533]	NM_153533	209039	GO:0005515|GO:0019725|GO:0030054|GO:0005886|GO:0019901|GO:0001822|GO:0014850|GO:0023034|GO:0005102|GO:0005575|GO:0046872|GO:0048871|GO:0008150|GO:0035264|GO:0016020|GO:0016787|GO:0016311|GO:0032963|GO:0004721	Mm.29389	mm|15qF3
A_52_P666268	0.593797	0.528122	-0.0104513	0	-2.30806	D11Bwg0517e	Mus musculus DNA segment, Chr 11, Brigham & Women's Genetics 0517 expressed (D11Bwg0517e), transcript variant 1, mRNA [NM_001039167]	NM_001039167	52897	GO:0008380|GO:0006397|GO:0005737|GO:0000166|GO:0003723|GO:0005634|GO:0003676	Mm.341103	mm|11qE2
A_51_P330736	1.70099	0.699334	0	-0.00466108	-4.60138	Gm12100	Mus musculus ES cells cDNA, RIKEN full-length enriched library, clone:C330017D18 product:unclassifiable, full insert sequence. [AK049252]	AK049252	100381257	GO:0008150|GO:0003674|GO:0005575	Mm.373662	mm|11qA4
A_51_P433194	1.83334	0.509332	-0.566821	0	-5.61073	Bcas1	Mus musculus breast carcinoma amplified sequence 1 (Bcas1), transcript variant 1, mRNA [NM_029815]	NM_029815	76960	GO:0008150|GO:0005737|GO:0042803|GO:0005829	Mm.240850	mm|2qH3
A_51_P422685	0	3.39653	0.144115	-0.200148	-4.95775	Zmat4	Mus musculus zinc finger, matrin type 4 (Zmat4), mRNA [NM_177086]	NM_177086	320158	GO:0005622|GO:0008150|GO:0003674|GO:0008270|GO:0005634|GO:0005575|GO:0003676|GO:0003677|GO:0046872	Mm.121274	mm|8qA2
A_51_P433843	-1.60531	-0.992147	0	0.312805	2.00796	Slc22a23	Mus musculus solute carrier family 22, member 23 (Slc22a23), mRNA [NM_001033167]	NM_001033167	73102	GO:0008150|GO:0005215|GO:0003674|GO:0016020|GO:0006810|GO:0016021|GO:0005575|GO:0055085|GO:0006811	Mm.23932	mm|13qA3.3
A_52_P341489	-2.3463	-1.60024	0	0.0897183	2.12549	Gm7120	Mus musculus predicted gene 7120 (Gm7120), transcript variant 1, mRNA [NM_001039244]	NM_001039244	633640	GO:0008150|GO:0003674|GO:0016020|GO:0016021|GO:0005575	Mm.46679
A_51_P287715	0.453541	0.84553	0	-0.369815	-2.32731	3100003L13Rik	Mus musculus 13 days embryo head cDNA, RIKEN full-length enriched library, clone:3100003L13 product:weakly similar to 8430413N20RIK PROTEIN [Mus musculus], full insert sequence. [AK013927]	AK013927	73099	GO:0008150|GO:0003674|GO:0005575		mm|8qE1
A_51_P238455	1.0844	1.63974	0	-0.0284419	-2.02585	Cdh4	Mus musculus cadherin 4 (Cdh4), mRNA [NM_009867]	NM_009867	12561	GO:0016020|GO:0005886|GO:0007411|GO:0005887|GO:0005509|GO:0045773|GO:0016021|GO:0007155|GO:0007156|GO:0007157	Mm.184711	mm|2qH4
A_51_P323770	5.58913	3.79072	-0.214801	0	-2.4579	Wfdc15a	Mus musculus WAP four-disulfide core domain 15A (Wfdc15a), mRNA [NM_183271]	NM_183271	68221	GO:0008150|GO:0003674|GO:0010466|GO:0005576|GO:0005575|GO:0030414|GO:0042742	Mm.142735	mm|2qH3
A_51_P251552	-0.260551	-0.37641	0.0385084	0	1.7781	Tmem206	Mus musculus transmembrane protein 206 (Tmem206), mRNA [NM_025864]	NM_025864	66950	GO:0008150|GO:0003674|GO:0016020|GO:0016021|GO:0005575	Mm.236300	mm|1qH6
A_52_P177142	-1.03755	-1.12085	0	0.0337639	2.34688	Otud1	Mus musculus OTU domain containing 1 (Otud1), mRNA [NM_027715]	NM_027715	71198	GO:0008150|GO:0003674|GO:0005575	Mm.83981	mm|2qA3
A_51_P142923	-0.497954	-0.322113	0	0.0947475	1.90773	Chka	Mus musculus choline kinase alpha (Chka), transcript variant 1, mRNA [NM_013490]	NM_013490	12660	GO:0033265|GO:0004305|GO:0004104|GO:0004103|GO:0008654|GO:0005524|GO:0019695|GO:0042803|GO:0016310|GO:0005737|GO:0000166|GO:0016301|GO:0006657|GO:0016740|GO:0006656	Mm.225505	mm|19qA
A_52_P307922	-3.10322	-2.60598	3.15597	3.04211	0		FMS-like tyrosine kinase 1 Gene [Source:MGI (curated);Acc:MGI:95558] [ENSMUST00000110529]	BC029674			Mm.389712	mm|5qG3
A_52_P15212	0.564763	0.718417	0	-0.274135	-4.10512	Ctbp2	Mus musculus C-terminal binding protein 2 (Ctbp2), transcript variant 2, mRNA [NM_009980]	NM_009980	13017	GO:0005515|GO:0016564|GO:0048037|GO:0030054|GO:0003714|GO:0045202|GO:0005634|GO:0003824|GO:0030154|GO:0006350|GO:0016616|GO:0051287|GO:0050872|GO:0005488|GO:0017053|GO:0008152|GO:0016491|GO:0016481|GO:0045892|GO:0045449|GO:0055114	Mm.246240	mm|7qF3
A_51_P307964	-0.963563	-0.678136	0	0.52957	3.22909	Krt13	Mus musculus keratin 13 (Krt13), mRNA [NM_010662]	NM_010662	16663	GO:0005882|GO:0005515|GO:0005198	Mm.4646	mm|11qD
A_52_P450934	0	-0.108234	-0.0598717	0.494318	2.30721	Paqr9	Mus musculus progestin and adipoQ receptor family member IX (Paqr9), mRNA [NM_198414]	NM_198414	75552	GO:0008150|GO:0007165|GO:0003674|GO:0016020|GO:0004872|GO:0016021|GO:0005575	Mm.151485	mm|9qE3.3
A_52_P564706	1.72806	2.11711	0	-0.185505	-2.52628	Sfrp1	Mus musculus secreted frizzled-related protein 1 (Sfrp1), mRNA [NM_013834]	NM_013834	20377	GO:0005515|GO:0001657|GO:0017147|GO:0090175|GO:0001756|GO:0030178|GO:0005576|GO:0007275|GO:0009952|GO:0048546|GO:0030154|GO:0060687|GO:0030278|GO:0016055|GO:0043508|GO:0090090|GO:0060071|GO:0060527	Mm.281691	mm|8qA2
A_51_P329043	-0.198515	-1.73903	0	0.0213685	3.4224	Ets1	M.musculus c-ets-1 gene. [X55787]	X55787	23871	GO:0005515|GO:0005667|GO:0006355|GO:0008284|GO:0003700|GO:0030335|GO:0006357|GO:0016563|GO:0005634|GO:0006916|GO:0003677|GO:0045766|GO:0006350|GO:0010715|GO:0043565|GO:0045944|GO:0045449	Mm.292415
A_51_P195044	2.97175	0.385996	0	-1.36713	-3.17048	Dppa3	Mus musculus developmental pluripotency-associated 3 (Dppa3), mRNA [NM_139218]	NM_139218	73708	GO:0005737|GO:0001939|GO:0040016|GO:0005634|GO:0001940	Mm.27982	mm|6qF1
A_51_P234440	-0.453809	-0.262699	0	0.798386	3.01161	Catsper4	Mus musculus cation channel, sperm associated 4 (Catsper4), transcript variant 1, mRNA [NM_177866]	NM_177866	329954	GO:0005515|GO:0005886|GO:0001539|GO:0007283|GO:0042995|GO:0030154|GO:0019861|GO:0034220|GO:0006810|GO:0006816|GO:0009434|GO:0034765|GO:0005227|GO:0006814|GO:0006811|GO:0005262|GO:0005244|GO:0001669|GO:0007275|GO:0030317|GO:0055085|GO:0005929|GO:0016020|GO:0070588|GO:0016021|GO:0005216	Mm.79072	mm|4qD3
A_52_P577123	-1.46673	-0.112888	0	0.121501	1.71005		CAP-GLY domain containing linker protein 1 Gene [Source:MGI (curated);Acc:MGI:1928401] [ENSMUST00000111561]	AK220172			Mm.241109	mm|5qF
A_51_P167668	1.09202	0.71166	0	-0.79691	-2.80635	Myh3	Mus musculus myosin, heavy polypeptide 3, skeletal muscle, embryonic (Myh3), mRNA [NM_001099635]	NM_001099635	17883	GO:0005516|GO:0032982|GO:0005737|GO:0003774|GO:0000166|GO:0043292|GO:0003779|GO:0016459|GO:0005524	Mm.340090	mm|11qB3
A_52_P356841	0.357404	0.189612	-0.24087	0	-2.11598	5730494M16Rik	Mus musculus RIKEN cDNA 5730494M16 gene (5730494M16Rik), transcript variant 1, mRNA [NM_001004361]	NM_001004361	66648	GO:0008150|GO:0003674|GO:0005737|GO:0005874|GO:0005575|GO:0005856	Mm.263189	mm|18qA2
A_51_P162481	2.49732	1.09282	-0.0719991	0	-5.37101	Scml2	Mus musculus sex comb on midleg-like 2 (Drosophila) (Scml2), mRNA [NM_133194]	NM_133194	107815		Mm.159173	mm|XqF4
A_51_P185757	0.488045	0.685579	0	-0.152535	-5.05578	Casz1	Mus musculus castor homolog 1, zinc finger (Drosophila) (Casz1), transcript variant 1, mRNA [NM_001159344]	NM_001159344	69743	GO:0005622|GO:0008150|GO:0003674|GO:0008270|GO:0005634|GO:0005575|GO:0003677|GO:0046872|GO:0045449|GO:0006350	Mm.233879	mm|4qE2
A_51_P325223	3.40214	2.21975	-0.560693	0	-2.25	Lin7b	Mus musculus lin-7 homolog B (C. elegans) (Lin7b), mRNA [NM_011698]	NM_011698	22342	GO:0005515|GO:0030054|GO:0005886|GO:0045202|GO:0006887|GO:0015031|GO:0006886|GO:0007269|GO:0016020|GO:0005911|GO:0045211|GO:0006810|GO:0005923|GO:0019717	Mm.20472	mm|7qB4
A_52_P93393	-2.27467	-2.83911	0.666557	0	5.00146	Gxylt2	Mus musculus glucoside xylosyltransferase 2 (Gxylt2), mRNA [NM_198612]	NM_198612	232313	GO:0008150|GO:0003674|GO:0016020|GO:0016757|GO:0016021|GO:0005575|GO:0016740	Mm.272037	mm|6qD3
A_51_P172853	-3.26642	-0.815359	0.15904	0	1.90529	Cd14	Mus musculus CD14 antigen (Cd14), mRNA [NM_009841]	NM_009841	12475	GO:0005886|GO:0032760|GO:0070891|GO:0002237|GO:0031225|GO:0005615|GO:0001530|GO:0071223|GO:0006954|GO:0071222|GO:0016020|GO:0045087|GO:0045121	Mm.3460	mm|18qB2
A_52_P301035	0.234096	0.00724316	0	-0.126714	-1.74581	Rccd1	Mus musculus RCC1 domain containing 1 (Rccd1), mRNA [NM_173445]	NM_173445	269955	GO:0008150|GO:0003674|GO:0005575	Mm.474502	mm|7qD3
A_51_P477779	-2.5149	-1.72327	0.359205	0	2.57855	Rora	Mus musculus RAR-related orphan receptor alpha (Rora), mRNA [NM_013646]	NM_013646	19883	GO:0005515|GO:0006355|GO:0003700|GO:0043030|GO:0003707|GO:0005634|GO:0046068|GO:0003677|GO:0046872|GO:0006350|GO:0006809|GO:0043565|GO:0007165|GO:0021702|GO:0045944|GO:0043401|GO:0004872|GO:0008270|GO:0004879|GO:0045449	Mm.427266	mm|9qC
A_51_P171883	-1.94963	-1.28476	0	0.457071	8.26072	Palmd	Mus musculus palmdelphin (Palmd), mRNA [NM_023245]	NM_023245	114301	GO:0005737|GO:0016020|GO:0008360	Mm.253736	mm|3qG1
A_51_P440535	-3.70732	-2.97237	0.20446	0	3.38398	Mlkl	Mus musculus mixed lineage kinase domain-like (Mlkl), mRNA [NM_029005]	NM_029005	74568	GO:0004672|GO:0006468|GO:0005524	Mm.207971	mm|8qE1
A_51_P241995	0.44737	2.38697	-0.64254	0	-4.10931	Col5a3	Mus musculus collagen, type V, alpha 3 (Col5a3), mRNA [NM_016919]	NM_016919	53867	GO:0007160|GO:0030198|GO:0005198|GO:0005588|GO:0008201	Mm.334994	mm|9qA3
A_52_P305654	-0.34411	-0.273973	0	0.100987	1.70971	Epb4.1l2	Mus musculus erythrocyte protein band 4.1-like 2 (Epb4.1l2), mRNA [NM_013511]	NM_013511	13822	GO:0008092|GO:0030036|GO:0008360|GO:0030507|GO:0003779|GO:0015629|GO:0005737|GO:0005198|GO:0005488|GO:0030866|GO:0005856|GO:0042731|GO:0019898	Mm.306026	mm|10qA4
A_52_P160002	-1.88365	0	0.114229	-0.321084	2.12944	Zfp800	Mus musculus zinc finger protein 800 (Zfp800), mRNA [NM_001081678]	NM_001081678	627049	GO:0005622|GO:0008150|GO:0003674|GO:0008270|GO:0005634|GO:0005575|GO:0003677|GO:0046872|GO:0045449|GO:0006350	Mm.84441	mm|6qA3.2
A_51_P146813	1.27006	0.901566	0	-0.023983	-2.20849	Mocs3	Mus musculus molybdenum cofactor synthesis 3 (Mocs3), mRNA [NM_001160330]	NM_001160330	69372	GO:0005575|GO:0003824|GO:0005524|GO:0008033|GO:0046872|GO:0003674|GO:0008150|GO:0005737|GO:0000166|GO:0005488|GO:0006777|GO:0008152|GO:0016740	Mm.354762	mm|2qH3
A_51_P326091	-0.472515	-0.670801	0	0.251151	3.63104	Cflar	Mus musculus CASP8 and FADD-like apoptosis regulator (Cflar), transcript variant 1, mRNA [NM_207653]	NM_207653	12633	GO:0043066|GO:0005737|GO:0006915|GO:0042981|GO:0006916|GO:0043154	Mm.336848	mm|1qC1.3
A_51_P418375	3.70939	3.71085	0	-3.43988	-5.96325	Jam2	Mus musculus junction adhesion molecule 2 (Jam2), mRNA [NM_023844]	NM_023844	67374	GO:0030054|GO:0016020|GO:0005886|GO:0016021|GO:0005923	Mm.41758	mm|16qC3.3
A_51_P436813	-0.937049	-0.849871	0.193259	0	2.82019	5430405H02Rik	Mus musculus 6 days neonate head cDNA, RIKEN full-length enriched library, clone:5430405H02 product:unclassifiable, full insert sequence. [AK017271]	AK017271	74487	GO:0008150|GO:0003674|GO:0005575	Mm.315625	mm|2qH1
A_52_P296338	-1.07724	-2.4215	0	0.0186157	4.74195	Galntl4	Mus musculus UDP-N-acetyl-alpha-D-galactosamine:polypeptide N-acetylgalactosaminyltransferase-like 4 (Galntl4), mRNA [NM_173739]	NM_173739	233733	GO:0008150|GO:0003674|GO:0004653|GO:0005794|GO:0016020|GO:0016757|GO:0005529|GO:0016021|GO:0005575|GO:0016740	Mm.323322	mm|7qF1
A_51_P299243	0.0770636	0.17461	-0.269968	0	-2.06031	Msra	Mus musculus methionine sulfoxide reductase A (Msra), mRNA [NM_026322]	NM_026322	110265	GO:0005739|GO:0005737|GO:0008113|GO:0007568|GO:0016671|GO:0016491|GO:0019538|GO:0055114	Mm.26713	mm|14qD1
A_52_P369415	-0.288821	-0.679723	0.298201	0	4.11481	Rcan2	Mus musculus regulator of calcineurin 2 (Rcan2), transcript variant 1, mRNA [NM_207649]	NM_207649	53901	GO:0019722	Mm.251242	mm|17qB3
A_51_P148509	2.71464	1.84622	0	-0.270943	-2.1314	Ttn	Mus musculus titin (Ttn), transcript variant N2-A, mRNA [NM_011652]	NM_011652	22138	GO:0005515|GO:0030018|GO:0045214|GO:0030016|GO:0001701|GO:0030017|GO:0031430|GO:0007512|GO:0003007|GO:0006936|GO:0055002|GO:0005200|GO:0055003|GO:0005859|GO:0043056|GO:0031672|GO:0031674	Mm.373672	mm|2qC3
A_51_P190425	1.39293	0.579086	-0.132276	0	-2.44251	Dna2	Mus musculus mRNA for mKIAA0083 protein. [AK129051]	AK129051	327762	GO:0006260|GO:0008150|GO:0003674|GO:0004003|GO:0016787|GO:0006200|GO:0000166|GO:0004386|GO:0005575|GO:0005524|GO:0003677	Mm.21492	mm|10qB4
A_51_P511102	-0.0491428	-0.294264	0	0.137032	1.81479	Cttnbp2nl	Mus musculus CTTNBP2 N-terminal like (Cttnbp2nl), transcript variant 1, mRNA [NM_030249]	NM_030249	80281	GO:0008150|GO:0003674|GO:0005575	Mm.200327	mm|3qF2.2
A_51_P392350	-1.87637	-3.82839	0	0.139407	2.16337	Frmd4b	Mus musculus FERM domain containing 4B (Frmd4b), mRNA [NM_145148]	NM_145148	232288	GO:0005515|GO:0008150|GO:0005737|GO:0005488|GO:0005856|GO:0001726	Mm.27789	mm|6qD3
A_52_P605834	-0.664904	-0.272502	0.0748653	0	2.19692	Tm9sf3	Mus musculus transmembrane 9 superfamily member 3 (Tm9sf3), mRNA [NM_133352]	NM_133352	107358	GO:0008150|GO:0003674|GO:0016020|GO:0016021|GO:0005575	Mm.246440	mm|19qC3
A_52_P216600	2.22881	1.02461	0	-0.562141	-4.60274	Epb4.9	Mus musculus erythrocyte protein band 4.9 (Epb4.9), mRNA [NM_013514]	NM_013514	13829	GO:0005737|GO:0016020|GO:0007010|GO:0030863|GO:0003779|GO:0051693	Mm.210863	mm|14qD2
A_51_P507290	1.84394	2.20859	0	-0.391803	-6.94161	Klf5	Mus musculus Kruppel-like factor 5 (Klf5), mRNA [NM_009769]	NM_009769	12224	GO:0005515|GO:0006355|GO:0003700|GO:0030033|GO:0005634|GO:0001525|GO:0003676|GO:0003677|GO:0046872|GO:0006350|GO:0005622|GO:0045941|GO:0008270|GO:0045449	Mm.30262	mm|14qE2.2
A_52_P442567	-0.233668	0	-0.19998	1.14742	6.19109	Trim30	Mus musculus tripartite motif-containing 30 (Trim30), mRNA [NM_009099]	NM_009099	20128	GO:0005622|GO:0005515|GO:0005737|GO:0008270|GO:0005634|GO:0003677|GO:0046872|GO:0045449|GO:0006350	Mm.295578	mm|7qE3
A_51_P242967	1.90395	0.890055	0	-0.463675	-3.50791	Piwil2	Mus musculus piwi-like homolog 2 (Drosophila) (Piwil2), mRNA [NM_021308]	NM_021308	57746	GO:0005515|GO:0048477|GO:0000966|GO:0003723|GO:0045727|GO:0007275|GO:0034584|GO:0031047|GO:0007283|GO:0003676|GO:0003729|GO:0006417|GO:0030154|GO:0033391|GO:0007128|GO:0005737|GO:0007126|GO:0034587|GO:0071546|GO:0043186|GO:0030718|GO:0005844|GO:0043046	Mm.85253	mm|14qD2
A_52_P756306	-0.284452	0.256044	0	-0.0908537	2.30436							mm|19qC3
A_51_P281333	-3.89901	-3.09709	0	0.3342	2.32028	St3gal6	Mus musculus ST3 beta-galactoside alpha-2,3-sialyltransferase 6 (St3gal6), mRNA [NM_018784]	NM_018784	54613	GO:0030173|GO:0008373|GO:0005794|GO:0016020|GO:0016757|GO:0006486|GO:0016021|GO:0016740	Mm.212742	mm|16qC1.2
A_51_P329243	-0.250746	-0.581975	0.440883	0	3.79276	Tmem56	Mus musculus transmembrane protein 56 (Tmem56), mRNA [NM_178936]	NM_178936	99887	GO:0008150|GO:0003674|GO:0016020|GO:0016021|GO:0005575	Mm.26088	mm|3qG1
A_52_P476535	2.47406	1.93024	0	-0.259948	-2.54153	Defa23	Mus musculus defensin, alpha, 23 (Defa23), mRNA [NM_001012307]	NM_001012307	497114	GO:0008150|GO:0003674|GO:0005575	Mm.425522	mm|8qA2
A_51_P107020	1.59455	0.615872	-0.3588	0	-2.17824	Kif5a	Mus musculus kinesin family member 5A (Kif5a), transcript variant 1, mRNA [NM_001039000]	NM_001039000	16572	GO:0005515|GO:0043005|GO:0005871|GO:0005737|GO:0003774|GO:0000166|GO:0035253|GO:0005874|GO:0003777|GO:0005524|GO:0007018	Mm.30355	mm|10qD3
A_51_P377004	1.63082	0.831913	-0.111569	0	-6.64107	Rab7l1	Mus musculus RAB7, member RAS oncogene family-like 1 (Rab7l1), mRNA [NM_144875]	NM_144875	226422	GO:0008150|GO:0003674|GO:0016020|GO:0005886|GO:0000166|GO:0007264|GO:0006810|GO:0005575|GO:0015031|GO:0005525	Mm.34027	mm|1qE4
A_52_P129388	-1.36028	-0.90905	0.0955734	0	1.72523	Col27a1	Mus musculus collagen, type XXVII, alpha 1 (Col27a1), mRNA [NM_025685]	NM_025685	373864	GO:0008150|GO:0003674|GO:0005583	Mm.194116	mm|4qB3
A_52_P507890	-2.10985	-1.81941	0	0.193634	2.00709	Zfp113	Mus musculus zinc finger protein 113 (Zfp113), mRNA [NM_019747]	NM_019747	56314	GO:0008150|GO:0003674|GO:0005575|GO:0046872	Mm.19274	mm|5qG2
A_52_P418901	-0.483937	-0.276958	0	0.53874	3.83075	Mecom	Mus musculus MDS1 and EVI1 complex locus (Mecom), transcript variant 1, mRNA [NM_007963]	NM_007963	14013	GO:0005515|GO:0001780|GO:0003700|GO:0005634|GO:0009791|GO:0030154|GO:0046872|GO:0005622|GO:0009617|GO:0006954|GO:0042127|GO:0045944|GO:0045449|GO:0006915|GO:0007275|GO:0003676|GO:0060039|GO:0003677|GO:0001701|GO:0006350|GO:0071425|GO:0009605|GO:0035116|GO:0008270|GO:0030900|GO:0035115|GO:0045892	Mm.56965	mm|3qA3
A_51_P404110	0.564753	0.88563	0	-0.447767	-2.54644	Fmnl1	Mus musculus formin-like 1 (Fmnl1), transcript variant 2, mRNA [NM_001077698]	NM_001077698	57778	GO:0005737|GO:0030036|GO:0009987|GO:0006929|GO:0003779|GO:0005522|GO:0016043|GO:0005829	Mm.138913	mm|11qE1
A_51_P301603	2.26423	2.60601	0	-0.359266	-3.94265	AI854517	PREDICTED: Mus musculus expressed sequence AI854517 (AI854517), mRNA [XM_979851]	XM_979851	101694	GO:0008150|GO:0003674|GO:0005575	Mm.41661	mm|7qD3
A_52_P488623	0.728984	1.28092	0	-0.0997295	-8.35051	Fam169a	Mus musculus family with sequence similarity 169, member A (Fam169a), transcript variant 1, mRNA [NM_001100458]	NM_001100458	320557	GO:0008150|GO:0003674|GO:0005575	Mm.458280	mm|13qD1
A_51_P464394	0	3.04258	0.591343	-0.280971	-1.88662	Klb	Mus musculus klotho beta (Klb), mRNA [NM_031180]	NM_031180	83379	GO:0008284|GO:0016020|GO:0005886|GO:0043169|GO:0008543|GO:0005975|GO:0016021|GO:0003824|GO:0090080|GO:0004553	Mm.45274	mm|5qC3.1
A_51_P220135	-3.13708	-1.76698	0.610992	0	2.83901	Nfatc1	Mus musculus nuclear factor of activated T-cells, cytoplasmic, calcineurin-dependent 1 (Nfatc1), transcript variant 1, mRNA [NM_016791]	NM_016791	18018	GO:0006355|GO:0003700|GO:0023034|GO:0016563|GO:0005634|GO:0001837|GO:0003677|GO:0006350|GO:0007507|GO:0043565|GO:0000082|GO:0005737|GO:0045941|GO:0006816|GO:0045449	Mm.329560	mm|18qE3
A_51_P487175	0.821393	0.612637	0	-0.231705	-2.14992	Acsm3	Mus musculus acyl-CoA synthetase medium-chain family member 3 (Acsm3), transcript variant 2, mRNA [NM_212441]	NM_212441	20216	GO:0006629|GO:0016874|GO:0003824|GO:0005524|GO:0046872|GO:0047760|GO:0005739|GO:0015645|GO:0000166|GO:0005759|GO:0008152|GO:0006631|GO:0006633	Mm.334199	mm|7qF2
A_51_P121031	-1.71381	-1.60393	0.188516	0	1.96081	2011-03-01	Mus musculus membrane-associated ring finger (C3HC4) 1 (March1), transcript variant 3, mRNA [NM_175188]	NM_175188	72925	GO:0016020|GO:0016874|GO:0008270|GO:0031410|GO:0016021|GO:0046872	Mm.479228	mm|8qB3.2
A_52_P534537	-0.640689	-0.604545	1.12813	0	3.45911	Ovgp1	Mus musculus oviductal glycoprotein 1 (Ovgp1), mRNA [NM_007696]	NM_007696	12659	GO:0007338|GO:0006032|GO:0043169|GO:0005975|GO:0031410|GO:0003824|GO:0004568|GO:0004553	Mm.431947	mm|3qF2.2
A_52_P176634	2.01441	1.76274	0	-0.0944495	-1.8799	Taf9b	Mus musculus TAF9B RNA polymerase II, TATA box binding protein (TBP)-associated factor (Taf9b), transcript variant 2, mRNA [NM_001001176]	NM_001001176	407786	GO:0008150|GO:0006352|GO:0003674|GO:0005634|GO:0005575|GO:0003677|GO:0045449|GO:0006350	Mm.19440	mm|XqD
A_52_P226929	-0.105995	-0.466158	0	0.249372	3.86858	Cflar	Mus musculus CASP8 and FADD-like apoptosis regulator (Cflar), transcript variant 1, mRNA [NM_207653]	NM_207653	12633	GO:0043066|GO:0005737|GO:0006915|GO:0042981|GO:0006916|GO:0043154	Mm.336848	mm|1qC1.3
A_51_P105879	-1.11881	-1.58491	0.169935	0	3.48919	Myo5b	Mus musculus myosin VB (Myo5b), mRNA [NM_201600]	NM_201600	17919	GO:0005516|GO:0048471|GO:0017137|GO:0003779|GO:0016459|GO:0015031|GO:0005524|GO:0032880|GO:0003774|GO:0043197|GO:0000166|GO:0035255|GO:0006810|GO:0043025|GO:0019717	Mm.260098	mm|18qE2
A_51_P108131	-1.3453	-1.64226	0.018959	0	3.79335	Zbtb4	Mus musculus zinc finger and BTB domain containing 4 (Zbtb4), mRNA [NM_029348]	NM_029348	75580	GO:0008150|GO:0003674|GO:0005575|GO:0046872	Mm.426361	mm|11qB3
A_52_P6119	-0.206213	-0.459006	0	0.159191	2.01443	Myadm	Mus musculus myeloid-associated differentiation marker (Myadm), transcript variant 4, mRNA [NM_016969]	NM_016969	50918	GO:0016020|GO:0016021	Mm.29874	mm|7qA1
A_52_P54176	-3.89266	-2.21296	0.288712	0	2.40479	Axin2	Mus musculus axin2 (Axin2), mRNA [NM_015732]	NM_015732	12006	GO:0005515|GO:0008219|GO:0008285|GO:0030111|GO:0019901|GO:0008013|GO:0001756|GO:0030178|GO:0005634|GO:0007275|GO:0005622|GO:0007165|GO:0005737|GO:0045668|GO:0001957|GO:0004871|GO:0016055	Mm.71710	mm|11qE1
A_52_P393181	0.246328	0.24715	0	-0.054718	-1.71772	Spock2	Mus musculus sparc/osteonectin, cwcv and kazal-like domains proteoglycan 2 (Spock2), mRNA [NM_052994]	NM_052994	94214	GO:0019800|GO:0030198|GO:0010811|GO:0005509|GO:0050840|GO:0005578|GO:0005576|GO:0005539	Mm.153429	mm|10qB4
A_52_P379631	0.267117	0.274496	-0.179832	0	-2.6404	Steap2	Mus musculus six transmembrane epithelial antigen of prostate 2 (Steap2), transcript variant 1, mRNA [NM_001103157]	NM_001103157	74051	GO:0005506|GO:0005886|GO:0050660|GO:0009055|GO:0003824|GO:0046872|GO:0016020|GO:0005488|GO:0008152|GO:0006810|GO:0016491|GO:0006826|GO:0016021|GO:0022900|GO:0055114|GO:0005768|GO:0006811	Mm.274956	mm|5qA1
A_52_P603668	0	-0.676543	-0.0543242	0.151203	1.97326	Aig1	Mus musculus androgen-induced 1 (Aig1), mRNA [NM_025446]	NM_025446	66253	GO:0008150|GO:0003674|GO:0016020|GO:0016021|GO:0005575	Mm.45755	mm|10qA2
A_51_P160544	-1.2956	-2.25432	0	0.176236	2.6454	Efemp2	Mus musculus epidermal growth factor-containing fibulin-like extracellular matrix protein 2 (Efemp2), transcript variant 1, mRNA [NM_021474]	NM_021474	58859	GO:0007165|GO:0016020|GO:0007596|GO:0005509|GO:0005578|GO:0005576|GO:0004888	Mm.276367	mm|19qA
A_52_P281145	2.01071	0.338696	0	-1.59131	-4.77529	Kank4	Mus musculus KN motif and ankyrin repeat domains 4 (Kank4), mRNA [NM_172872]	NM_172872	242553	GO:0051497|GO:0003674|GO:0005737	Mm.440211	mm|4qC6
A_51_P164998	1.13957	1.12356	0	-0.557587	-7.03075	Stmn2	Mus musculus stathmin-like 2 (Stmn2), mRNA [NM_025285]	NM_025285	20257	GO:0005515|GO:0005737|GO:0005794|GO:0016020|GO:0023034|GO:0042995|GO:0031982|GO:0030426	Mm.29580	mm|3qA1
A_51_P444696	0.383371	0.422688	0	-0.232945	-2.5595	Cdca2	Mus musculus cell division cycle associated 2 (Cdca2), transcript variant 2, mRNA [NM_175384]	NM_175384	108912	GO:0008150|GO:0003674|GO:0007067|GO:0007049|GO:0005634|GO:0005575|GO:0051301	Mm.33831	mm|14qD1
A_52_P408315	3.37241	1.96955	0	-0.0591545	-1.80549		von Willebrand factor A domain containing 3B Gene [Source:MGI (curated);Acc:MGI:1918103] [ENSMUST00000124404]	XR_032810			Mm.211657	mm|1qB
A_51_P155313	-0.679293	-1.55018	0.0857124	0	3.11953	Gsto1	Mus musculus glutathione S-transferase omega 1 (Gsto1), mRNA [NM_010362]	NM_010362	14873	GO:0005737|GO:0019853|GO:0008152|GO:0004364|GO:0016740	Mm.378931	mm|19qD1
A_52_P376502	0.378454	3.33073	0	-0.890272	-2.76582	Camk1d	Mus musculus calcium/calmodulin-dependent protein kinase ID (Camk1d), mRNA [NM_177343]	NM_177343	227541	GO:0005516|GO:0005634|GO:0042981|GO:0005524|GO:0016310|GO:0005737|GO:0004672|GO:0000166|GO:0004674|GO:0016301|GO:0006468|GO:0004683|GO:0016740	Mm.191949	mm|2qA1
A_52_P83959	0.764722	0.692772	-0.261219	0	-2.83352	Taf7	Mus musculus TAF7 RNA polymerase II, TATA box binding protein (TBP)-associated factor (Taf7), transcript variant 1, mRNA [NM_175770]	NM_175770	24074	GO:0035035|GO:0005515|GO:0005737|GO:0006367|GO:0005669|GO:0006366|GO:0003702|GO:0016251|GO:0005634|GO:0045449|GO:0030520|GO:0006350	Mm.479981	mm|18qB3
A_52_P166435	-2.14998	-1.16339	0.360226	0	2.83549	Cd47	CD47 antigen (Rh-related antigen, integrin-associated signal transducer) Gene [Source:MGI (curated);Acc:MGI:96617] [ENSMUST00000084838]	AK164165	16423	GO:0005515|GO:0009617|GO:0050766|GO:0016477|GO:0016020|GO:0005886|GO:0005887|GO:0050729|GO:0016021|GO:0007155|GO:0008228|GO:0070062	Mm.31752	mm|16qB5
A_52_P400463	-0.720952	-0.727467	0.613033	0	5.63388	Bhlhe22	Mus musculus basic helix-loop-helix family, member e22 (Bhlhe22), mRNA [NM_021560]	NM_021560	59058	GO:0016564|GO:0060040|GO:0030182|GO:0060042|GO:0030528|GO:0016481|GO:0005634|GO:0045449|GO:0006350	Mm.149938	mm|3qA1
A_51_P507380	0.286703	0.437914	-0.165881	0	-2.944	LOC100046039	PREDICTED: Mus musculus similar to histone deacetylase HD1 (LOC100046039), mRNA [XM_001475447]	XM_001475447	100046039		Mm.391033	mm|4qD2.2
A_52_P119947	-0.788651	-2.14063	0.397705	0	4.715	Fam20a	Mus musculus family with sequence similarity 20, member A (Fam20a), mRNA [NM_153782]	NM_153782	208659	GO:0008150|GO:0003674|GO:0005576|GO:0005575	Mm.208662	mm|11qE1
A_52_P636830	0.381203	0.236062	0	-0.133024	-3.00349	G3bp2	Mus musculus GTPase activating protein (SH3 domain) binding protein 2 (G3bp2), transcript variant 1, mRNA [NM_011816]	NM_011816	23881	GO:0005622|GO:0000166|GO:0007264|GO:0003723|GO:0006810|GO:0051028|GO:0005575|GO:0003676	Mm.290530	mm|5qE2
A_51_P310548	0.254076	0.136265	-0.23133	0	-3.25105	Osgep	Mus musculus O-sialoglycoprotein endopeptidase (Osgep), mRNA [NM_133676]	NM_133676	66246	GO:0008150|GO:0003674|GO:0016787|GO:0006508|GO:0008233|GO:0005575|GO:0004222|GO:0046872|GO:0008237	Mm.274791	mm|14qC1
A_52_P77764	-0.262166	-0.785588	0.279003	0	3.19804	Slc7a2	Mus musculus solute carrier family 7 (cationic amino acid transporter, y+ system), member 2 (Slc7a2), transcript variant 1, mRNA [NM_007514]	NM_007514	11988	GO:0043030|GO:0050727|GO:0006865|GO:0055085|GO:0002537|GO:0003333|GO:0005289|GO:0006809|GO:0015822|GO:0042116|GO:0016020|GO:0015171|GO:0015181|GO:0006810|GO:0016021|GO:0000064|GO:0015179|GO:0015809|GO:0015807|GO:0015819|GO:0015189	Mm.4676	mm|8qA4
A_51_P219662	-4.20318	-4.78892	0.105477	0	5.37569	1300014I06Rik	Mus musculus RIKEN cDNA 1300014I06 gene (1300014I06Rik), mRNA [NM_025831]	NM_025831	66895	GO:0005515|GO:0008150|GO:0003674|GO:0007154|GO:0005575|GO:0035091	Mm.28943	mm|13qA3.3
A_52_P573057	-0.110581	0	-0.174939	0.754575	2.36467	Gm5168	Mus musculus predicted gene 5168 (Gm5168), mRNA [NM_001025607]	NM_001025607	382275	GO:0008150|GO:0003674|GO:0005575	Mm.370361	mm|XqA2
A_52_P243611	0.170053	0	-0.168178	0.158803	-1.78748	Dscaml1	Mus musculus Down syndrome cell adhesion molecule-like 1 (Dscaml1), mRNA [NM_001081270]	NM_001081270	114873	GO:0007162|GO:0016338|GO:0016020|GO:0005886|GO:0016021|GO:0007155|GO:0007156|GO:0070593|GO:0007399	Mm.325499	mm|9qA5.2
A_52_P1089323	1.98948	0.338152	-2.12918	0	-4.69936	Rbm44	Mus musculus RNA binding motif protein 44 (Rbm44), mRNA [NM_001033408]	NM_001033408	329207	GO:0008150|GO:0003674|GO:0000166|GO:0003723|GO:0005575|GO:0003676	Mm.295940	mm|1qD
A_52_P1133703	-0.639369	-0.629807	0.295076	0	2.70833
A_52_P363811	1.11476	0.116117	0	-1.99003	-4.60419	Gm4779	PREDICTED: Mus musculus predicted gene, EG212753 (EG212753), mRNA [XM_136015]	XM_136015	212753	GO:0008150|GO:0003674|GO:0005575	Mm.426121	mm|XqD
A_51_P375418	1.13715	0.958332	0	-0.351379	-5.90648							mm|7qF5
A_51_P145541	-2.2778	-1.18929	0.0624533	0	1.70024	Rbms1	Mus musculus RNA binding motif, single stranded interacting protein 1 (Rbms1), transcript variant 3, mRNA [NM_020296]	NM_020296	56878	GO:0006260|GO:0000166|GO:0003723|GO:0005634|GO:0003676|GO:0003677	Mm.259667	mm|2qC1.2
A_51_P187151	2.41107	0.836411	-0.617429	0	-2.72029	Grb10	Mus musculus growth factor receptor bound protein 10 (Grb10), transcript variant 1, mRNA [NM_010345]	NM_010345	14783	GO:0005515|GO:0005158|GO:0046627|GO:0045719|GO:0005829|GO:0042326|GO:0007165|GO:0005737|GO:0005070|GO:0046325|GO:0001784|GO:0004872|GO:0048009	Mm.479549	mm|11qA1
A_51_P140576	4.2986	2.92583	0	-0.31299	-2.37177	Mapt	Mus musculus microtubule-associated protein tau (Mapt), transcript variant 1, mRNA [NM_001038609]	NM_001038609	17762	GO:0005515|GO:0008017|GO:0043005|GO:0030424|GO:0010033|GO:0005886|GO:0019901|GO:0007584|GO:0019904|GO:0005874|GO:0006915|GO:0042995|GO:0044295|GO:0035085|GO:0005737|GO:0016020|GO:0007026|GO:0005856|GO:0019899	Mm.1287	mm|11qE1
A_51_P137953	-0.552177	0	-0.155996	0.096633	3.22587	Ugdh	Mus musculus UDP-glucose dehydrogenase (Ugdh), mRNA [NM_009466]	NM_009466	22235	GO:0003979|GO:0051287|GO:0005488|GO:0008152|GO:0016491|GO:0003824|GO:0001702|GO:0055114|GO:0016616|GO:0005829	Mm.344831	mm|5qC3.1
A_51_P303089	0.688203	0.230587	0	-0.530886	-5.11952	Ttc28	Mus musculus tetratricopeptide repeat domain 28 (Ttc28), mRNA [NM_024477]	NM_024477	209683	GO:0008150|GO:0003674|GO:0005488|GO:0005575	Mm.295660	mm|5qF
A_51_P253207	3.8999	2.74958	-0.424554	0	-4.55007	Osta	organic solute transporter alpha Gene [Source:MGI (curated);Acc:MGI:2146634] [ENSMUST00000042042]	AK147155	106407	GO:0005215|GO:0016020|GO:0005886|GO:0006810|GO:0016021	Mm.476915	mm|16qB3
A_51_P346874	-2.4128	-0.781104	0	0.508671	3.16747	1700112E06Rik	Mus musculus RIKEN cDNA 1700112E06 gene (1700112E06Rik), mRNA [NM_028275]	NM_028275	76633	GO:0008150|GO:0003674|GO:0005575	Mm.361010	mm|14qA3
A_51_P369628	0.643863	0.515894	0	-0.0689535	-1.68375	Ptov1	Mus musculus prostate tumor over expressed gene 1 (Ptov1), mRNA [NM_133949]	NM_133949	84113	GO:0005737|GO:0016020|GO:0005886|GO:0005634|GO:0045449|GO:0006350	Mm.42855	mm|7qB4
A_52_P40345	1.33032	0.812613	-0.2768	0	-4.47017	Ppp1r14d	Mus musculus protein phosphatase 1, regulatory (inhibitor) subunit 14D (Ppp1r14d), mRNA [NM_028104]	NM_028104	72112	GO:0005515|GO:0042325|GO:0050790|GO:0005737|GO:0035304|GO:0004864|GO:0005575	Mm.46317	mm|2qE5
A_51_P110081	0.941927	2.15589	-0.12911	0	-1.8514	Dmrta2	Mus musculus doublesex and mab-3 related transcription factor like family A2 (Dmrta2), mRNA [NM_172296]	NM_172296	242620	GO:0008150|GO:0003674|GO:0006355|GO:0003700|GO:0007548|GO:0005634|GO:0005575|GO:0003677|GO:0046872	Mm.32825	mm|4qC7
A_52_P177699	0.986146	-2.02145	-1.97611	0	3.21456	Hnf1b	Mus musculus HNF1 homeobox B (Hnf1b), mRNA [NM_009330]	NM_009330	21410	GO:0005515|GO:0060429|GO:0003700|GO:0016563|GO:0042663|GO:0005634|GO:0071445|GO:0009952|GO:0001714|GO:0032403|GO:0042803|GO:0045941|GO:0045944|GO:0045449|GO:0005667|GO:0006355|GO:0001706|GO:0043066|GO:0046982|GO:0001826|GO:0010553|GO:0010843|GO:0010552|GO:0065004|GO:0003677|GO:0050673|GO:0032922|GO:0009749|GO:0006350|GO:0043565|GO:0001889|GO:0061017|GO:0048557|GO:0007492|GO:0045893|GO:0030073|GO:…	Mm.7226	mm|11qC
A_51_P152797	0.394601	0.188975	-0.224365	0	-2.83644	2810039B14Rik	PREDICTED: Mus musculus RIKEN cDNA 2810039B14 gene (2810039B14Rik), mRNA [XM_001481291]	XM_001481291	72665	GO:0008150|GO:0003674|GO:0005575	Mm.255825	mm|15qD3
A_52_P418791	-1.55236	-2.07811	0	0.0610886	4.73715	Rbp1	Mus musculus retinol binding protein 1, cellular (Rbp1), mRNA [NM_011254]	NM_011254	19659	GO:0005215|GO:0005737|GO:0005488|GO:0042573|GO:0033189|GO:0042572|GO:0030852|GO:0016918|GO:0006810|GO:0005501|GO:0019841|GO:0008289	Mm.279741	mm|9qE3.3
A_52_P796682	1.04772	0.815161	-0.0823593	0	-2.39044	Ccne1	Mus musculus cyclin E1 (Ccne1), mRNA [NM_007633]	NM_007633	12447	GO:0005515|GO:0005813|GO:0045597|GO:0005634|GO:0032403|GO:0042325|GO:0050790|GO:0005737|GO:0007049|GO:0006270|GO:0016301|GO:0000307|GO:0051726|GO:0006468|GO:0016538|GO:0051301	Mm.16110	mm|7qB2
A_52_P618417	0.999386	0.860772	0	-1.0956	-4.42461							mm|15qF1
A_51_P487424	-0.96665	-0.892535	0.14997	0	3.29039		Mus musculus adult male colon cDNA, RIKEN full-length enriched library, clone:9030208A05 product:unclassifiable, full insert sequence. [AK078857]	AK078857			Mm.436487	mm|15qE3
A_52_P435016	-0.827039	-1.03801	0.0158148	0	2.69458	Hdac7	Mus musculus histone deacetylase 7 (Hdac7), mRNA [NM_019572]	NM_019572	56233	GO:0016564|GO:0005515|GO:0016566|GO:0003714|GO:0005634|GO:0000122|GO:0045843|GO:0006350|GO:0007399|GO:0042113|GO:0005737|GO:0000118|GO:0006954|GO:0016787|GO:0003682|GO:0030183|GO:0007043|GO:0016481|GO:0004407|GO:0045892|GO:0001570|GO:0045449|GO:0016568|GO:0008134	Mm.384027	mm|15qF1
A_51_P112308	-2.32186	-2.1683	0.191691	0	7.20505	1810011O10Rik	Mus musculus RIKEN cDNA 1810011O10 gene (1810011O10Rik), mRNA [NM_026931]	NM_026931	69068	GO:0008150|GO:0003674|GO:0006915|GO:0005575	Mm.25775	mm|8qA2
A_52_P651235	0.81465	0.330095	-0.0179996	0	-1.66738	Hist1h2ai	Mus musculus histone cluster 1, H2ai (Hist1h2ai), mRNA [NM_178182]	NM_178182	319191	GO:0008150|GO:0003674|GO:0005575	Mm.14767	mm|13qA3.1
A_51_P498205	-0.795406	-0.496979	0.879625	0	5.60572	Itgav	Mus musculus integrin alpha V (Itgav), mRNA [NM_008402]	NM_008402	16410	GO:0042277|GO:0008305|GO:0008284|GO:0001568|GO:0005886|GO:0006874|GO:0043277|GO:0007275|GO:0001525|GO:0007204|GO:0030154|GO:0007165|GO:0016477|GO:0016020|GO:0007229|GO:0004872|GO:0016021|GO:0043410|GO:0007155|GO:0009897	Mm.227	mm|2qD
A_52_P175190	-3.35303	-3.06679	0.271637	0	3.4872	Egfr	epidermal growth factor receptor Gene [Source:MGI (curated);Acc:MGI:95294] [ENSMUST00000020329]	AK033431	13649	GO:0005515|GO:0050730|GO:0042698|GO:0060571|GO:0006412|GO:0007243|GO:0005622|GO:0005006|GO:0021795|GO:0046777|GO:0007173|GO:0000166|GO:0016301|GO:0042127|GO:0001942|GO:0050679|GO:0048408|GO:0051968|GO:0001892|GO:0048546|GO:0051592|GO:0008544|GO:0045930|GO:0004888|GO:0008284|GO:0005886|GO:0005634|GO:0030139|GO:0048143|GO:0016323|GO:0000186|GO:0016324|GO:0004872|GO:0004871|GO:0007435|GO:0043066|GO:…	Mm.439882	mm|11qA2
A_52_P32733	-1.10995	-0.936675	0.0076983	0	1.95865	Nfkb1	Mus musculus adult female vagina cDNA, RIKEN full-length enriched library, clone:9930016G07 product:unclassifiable, full insert sequence. [AK036827]	AK036827	18033	GO:0005515|GO:0016566|GO:0003700|GO:0016563|GO:0005634|GO:0001818|GO:0042803|GO:0048535|GO:0005829|GO:0005737|GO:0003690|GO:0045944|GO:0031072|GO:0046983|GO:0006979|GO:0045449|GO:0006355|GO:0006915|GO:0006916|GO:0003779|GO:0010552|GO:0003677|GO:0006350|GO:0043565|GO:0007165|GO:0043234|GO:0045083|GO:0045892	Mm.256765	mm|3qG3
A_51_P135075	1.21281	0.840703	0	-0.466597	-6.65496	2410012M07Rik	Mus musculus RIKEN cDNA 2410012M07 gene (2410012M07Rik), mRNA [NM_028033]	NM_028033	71979	GO:0008150|GO:0003674|GO:0005575	Mm.140843	mm|9qE3.3
A_51_P471386	-0.707667	0	-0.106691	0.286111	2.50415	Cdh20	Mus musculus cadherin 20 (Cdh20), mRNA [NM_011800]	NM_011800	23836	GO:0016020|GO:0005886|GO:0005509|GO:0016021|GO:0007155|GO:0007156	Mm.103640	mm|1qE2.1
A_51_P182106	0.96173	0.94766	-0.237867	0	-4.85326	Unc5cl	Mus musculus unc-5 homolog C (C. elegans)-like (Unc5cl), mRNA [NM_152823]	NM_152823	76589	GO:0005515|GO:0008150|GO:0007165|GO:0003674|GO:0005737|GO:0016020|GO:0016021|GO:0005575	Mm.311629	mm|17qC
A_51_P153693	-0.698555	-0.427362	0	0.0986228	2.4589	Utp14b	Mus musculus UTP14, U3 small nucleolar ribonucleoprotein, homolog B (yeast) (Utp14b), transcript variant 2, mRNA [NM_001001981]	NM_001001981	195434	GO:0007126|GO:0042254|GO:0030529|GO:0006364|GO:0032040|GO:0007275|GO:0005634|GO:0007283|GO:0003676|GO:0030154	Mm.276016	mm|1qC4
A_51_P191520	-1.9444	-2.49208	0	0.261058	2.58469	Stard10	Mus musculus START domain containing 10 (Stard10), mRNA [NM_019990]	NM_019990	56018	GO:0019861|GO:0005929|GO:0042995	Mm.28896	mm|7qE3
A_52_P395220	-0.36643	-0.3383	0.0524559	0	1.73929	Leprotl1	Mus musculus leptin receptor overlapping transcript-like 1 (Leprotl1), mRNA [NM_026609]	NM_026609	68192	GO:0008150|GO:0003674|GO:0016020|GO:0016021|GO:0005575	Mm.34212	mm|8qA4
A_51_P351919	1.14919	0.351751	0	-0.155273	-4.72429	Zfp454	Mus musculus zinc finger protein 454 (Zfp454), mRNA [NM_172794]	NM_172794	237758	GO:0008150|GO:0003674|GO:0005575|GO:0046872	Mm.74335	mm|11qB1.3
A_51_P208603	0.277142	0.0715189	0	-0.215698	-1.96661	Dio2	Mus musculus deiodinase, iodothyronine, type II (Dio2), mRNA [NM_010050]	NM_010050	13371	GO:0042403|GO:0016020|GO:0009409|GO:0016491|GO:0042446|GO:0004800|GO:0006590|GO:0016021|GO:0042404|GO:0055114	Mm.21389	mm|12qD3
A_52_P648433	2.67467	-0.0461006	0.971323	0	-1.76654	Tex13	Mus musculus testis expressed gene 13 (Tex13), mRNA [NM_031381]	NM_031381	83555	GO:0008150|GO:0003674|GO:0005575	Mm.193025	mm|XqF1
A_51_P175262	-1.78348	-2.35297	0.0328417	0	2.09283	Pdgfb	Mus musculus platelet derived growth factor, B polypeptide (Pdgfb), mRNA [NM_011057]	NM_011057	18591	GO:0030336|GO:0030036|GO:0045743|GO:0050730|GO:0006929|GO:0005518|GO:0005576|GO:0005161|GO:0048661|GO:0014911|GO:0005737|GO:0001938|GO:0016020|GO:0060664|GO:0030031|GO:0071506|GO:0051781|GO:0007179|GO:0048008|GO:0008083|GO:0060445	Mm.144089	mm|15qE1
A_52_P98625	-0.041255	-0.426592	0	0.446344	2.5487	Ankrd57	Mus musculus ankyrin repeat domain 57 (Ankrd57), mRNA [NM_172939]	NM_172939	268301	GO:0008150|GO:0003674|GO:0005575	Mm.3036	mm|10qB4
A_52_P59318	-0.235237	-0.902978	0	0.589317	2.28164	Rdh10	Mus musculus retinol dehydrogenase 10 (all-trans) (Rdh10), mRNA [NM_133832]	NM_133832	98711	GO:0001656|GO:0008406|GO:0005783|GO:0048703|GO:0003824|GO:0043583|GO:0003674|GO:0060431|GO:0031076|GO:0014032|GO:0048568|GO:0009887|GO:0004745|GO:0002138|GO:0005792|GO:0005624|GO:0005575|GO:0001701|GO:0008150|GO:0016020|GO:0005488|GO:0008152|GO:0016491|GO:0060449|GO:0016021|GO:0035115|GO:0007601|GO:0043584|GO:0055114	Mm.274376	mm|1qA3
A_52_P306845	-1.65263	-2.51709	2.2976	2.16686	0	Cav1	Mus musculus caveolin 1, caveolae protein (Cav1), mRNA [NM_007616]	NM_007616	12389	GO:0005515|GO:0043627|GO:0019915|GO:0010524|GO:0030879|GO:0006940|GO:0052547|GO:0051259|GO:0042802|GO:0009925|GO:0000165|GO:0051260|GO:0009968|GO:0032507|GO:0005938|GO:0042632|GO:0005811|GO:0019905|GO:0033344|GO:0005794|GO:0009986|GO:0019217|GO:0006897|GO:0016504|GO:0051592|GO:0043234|GO:0046785|GO:0048554|GO:0005887|GO:0007519|GO:0032570|GO:0006641|GO:0045121|GO:0005925|GO:0050998|GO:0048471|GO:…	Mm.28278	mm|6qA2
A_52_P608322	-2.44466	-2.41997	0	0.0407515	3.10744	Maff	Mus musculus v-maf musculoaponeurotic fibrosarcoma oncogene family, protein F (avian) (Maff), mRNA [NM_010755]	NM_010755	17133	GO:0043565|GO:0006355|GO:0003700|GO:0005634|GO:0045604|GO:0003677|GO:0001701|GO:0045449|GO:0006350	Mm.86646	mm|15qE1
A_52_P357829	4.87315	4.18413	0	-0.464724	-2.8898	Gli2	Mus musculus GLI-Kruppel family member GLI2 (Gli2), mRNA [NM_001081125]	NM_001081125	14633	GO:0007389|GO:0003700|GO:0021696|GO:0021965|GO:0030879|GO:0007382|GO:0030154|GO:0007224|GO:0007507|GO:0048646|GO:0048589|GO:0007411|GO:0060603|GO:0060032|GO:0021938|GO:0010843|GO:0000122|GO:0001701|GO:0007418|GO:0005929|GO:0001501|GO:0002076|GO:0042733|GO:0021513|GO:0008284|GO:0008283|GO:0030324|GO:0021983|GO:0005634|GO:0009954|GO:0060831|GO:0009953|GO:0021517|GO:0021776|GO:0021775|GO:0005737|GO:…	Mm.273292	mm|1qE2.3
A_51_P490397	0.636015	0.182377	-0.213972	0	-2.29916	Pold3	Mus musculus polymerase (DNA-directed), delta 3, accessory subunit (Pold3), mRNA [NM_133692]	NM_133692	67967	GO:0006260|GO:0006261|GO:0003887|GO:0016779|GO:0005634|GO:0016740	Mm.37562	mm|7qE2
A_51_P494125	3.17078	2.11436	0	-1.45011	-7.90681	Alpl	Mus musculus alkaline phosphatase, liver/bone/kidney (Alpl), mRNA [NM_007431]	NM_007431	11647	GO:0005886|GO:0051384|GO:0031225|GO:0003824|GO:0005615|GO:0046872|GO:0016791|GO:0004035|GO:0016020|GO:0016787|GO:0016311|GO:0008152|GO:0046677	Mm.288186	mm|4qD3
A_51_P109144	0.492866	1.22922	-0.230317	0	-1.82729	Grtp1	Mus musculus GH regulated TBC protein 1 (Grtp1), mRNA [NM_025768]	NM_025768	66790	GO:0005622|GO:0032313|GO:0005097|GO:0005096	Mm.34901	mm|8qA1.1
A_51_P120239	-0.780394	-0.722983	0	0.0767899	2.33573	Ptrf	Mus musculus polymerase I and transcript release factor (Ptrf), mRNA [NM_008986]	NM_008986	19285	GO:0031554|GO:0005515|GO:0006353|GO:0005792|GO:0003716|GO:0005886|GO:0005783|GO:0003723|GO:0006361|GO:0005634|GO:0019843|GO:0006350|GO:0005739|GO:0005737|GO:0016020|GO:0005901|GO:0042134|GO:0045449	Mm.21864	mm|11qD
A_51_P504237	-0.489028	0	-0.100543	0.0729327	2.0369	2010106G01Rik	Mus musculus RIKEN cDNA 2010106G01 gene (2010106G01Rik), mRNA [NM_023220]	NM_023220	66552	GO:0008150|GO:0003674|GO:0016787|GO:0016020|GO:0008233|GO:0016021|GO:0005575|GO:0004190	Mm.269928	mm|2qF1
A_51_P286106	-2.21705	-1.58851	0.676779	0	4.41059	5033430I15Rik	RIKEN cDNA 5033430I15 gene Gene [Source:MGI Symbol;Acc:MGI:1923250] [ENSMUST00000038032]	XM_001474547	76000	GO:0008150|GO:0003674|GO:0005575	Mm.44949	mm|13qA5
A_52_P496202	0.547765	0.778405	-0.174849	0	-4.20849	Pcsk1n	Mus musculus proprotein convertase subtilisin/kexin type 1 inhibitor (Pcsk1n), mRNA [NM_013892]	NM_013892	30052	GO:0010951|GO:0005802|GO:0005794|GO:0016486|GO:0004866|GO:0007218|GO:0004867|GO:0009409|GO:0005576|GO:0030141|GO:0005615|GO:0002021	Mm.4881	mm|XqA1.1
A_52_P102620	-0.988941	-0.652699	0.0410271	0	1.63051	Limd1	Mus musculus LIM domains containing 1 (Limd1), mRNA [NM_013860]	NM_013860	29806	GO:0005515|GO:0008150|GO:0005737|GO:0008270|GO:0005634|GO:0005575|GO:0046872|GO:0045449|GO:0006350	Mm.10987	mm|9qF4
A_52_P128068	1.28158	0.773128	-0.100704	0	-5.42525	9030409G11Rik	Mus musculus RIKEN cDNA 9030409G11 gene (9030409G11Rik), transcript variant 1, mRNA [NM_144531]	NM_144531	71529	GO:0030057|GO:0005737|GO:0030054|GO:0031424|GO:0005634|GO:0005856|GO:0001533	Mm.255986	mm|4qE1
A_51_P324529	3.40098	1.16103	-0.718847	0	-4.36474	Calcoco2	Mus musculus calcium binding and coiled-coil domain 2 (Calcoco2), transcript variant 1, mRNA [NM_029755]	NM_029755	76815	GO:0008150|GO:0003674|GO:0005737|GO:0005794|GO:0016605|GO:0005856	Mm.296049	mm|11qD
A_52_P885203	-1.00853	-1.69774	0	0.302419	3.0613
A_51_P455932	0.696934	0.721355	0	-0.122185	-5.29122	F2rl1	Mus musculus coagulation factor II (thrombin) receptor-like 1 (F2rl1), mRNA [NM_007974]	NM_007974	14063	GO:0007165|GO:0016020|GO:0007186|GO:0005886|GO:0070493|GO:0015057|GO:0007596|GO:0004930|GO:0004872|GO:0016021|GO:0004871	Mm.1614	mm|13qD1
A_51_P424854	3.83077	2.14799	0	-0.407855	-5.06399	Ahsg	Mus musculus alpha-2-HS-glycoprotein (Ahsg), mRNA [NM_013465]	NM_013465	11625	GO:0030308|GO:0004869|GO:0046627|GO:0005576|GO:0030294|GO:0030502|GO:0005615|GO:0010951|GO:0043234|GO:0006461|GO:0001503|GO:0045780|GO:0008584	Mm.197554	mm|16qB1
A_52_P54463	1.01156	1.89369	0	-0.864099	-3.25667	Klf5	Mus musculus Kruppel-like factor 5, mRNA (cDNA clone MGC:7725 IMAGE:3498207), complete cds. [BC006646]	BC006646	12224	GO:0005515|GO:0006355|GO:0003700|GO:0030033|GO:0005634|GO:0001525|GO:0003676|GO:0003677|GO:0046872|GO:0006350|GO:0005622|GO:0045941|GO:0008270|GO:0045449	Mm.30262	mm|14qE2.2
A_51_P110725	-0.385036	0.380328	0	-0.0222893	2.55457	Tsc22d2	Mus musculus TSC22 domain family, member 2 (Tsc22d2), mRNA [NM_001081229]	NM_001081229	72033	GO:0003674|GO:0006970|GO:0005575	Mm.218409	mm|3qD
A_52_P145415	1.59219	1.16868	0	-0.489371	-2.81906	Ptch2	patched homolog 2 Gene [Source:MGI (curated);Acc:MGI:1095405] [ENSMUST00000030443]	XR_004661	19207	GO:0007165|GO:0042633|GO:0016020|GO:0008544|GO:0008158|GO:0043588|GO:0004872|GO:0016021	Mm.287037	mm|4qD1
A_51_P328889	3.96935	0.777134	0	-1.37917	-6.19661	Tekt1	Mus musculus tektin 1 (Tekt1), mRNA [NM_011569]	NM_011569	21689	GO:0005874|GO:0000226	Mm.42257	mm|11qB4
A_51_P183894	4.42009	4.53395	0	-1.0493	-4.09879	Fbxo15	Mus musculus F-box protein 15 (Fbxo15), mRNA [NM_015798]	NM_015798	50764	GO:0005515|GO:0004842|GO:0016567|GO:0019005	Mm.28369	mm|18qE4
A_52_P90805	2.13849	0.599998	0	-0.361864	-4.66247	Lrrc15	Mus musculus leucine rich repeat containing 15 (Lrrc15), mRNA [NM_028973]	NM_028973	74488	GO:0005622|GO:0005515|GO:0016020|GO:0016021	Mm.290677	mm|16qB2
A_51_P252677	-0.755012	-0.920411	0.271853	0	2.39687	1110007C09Rik	Mus musculus RIKEN cDNA 1110007C09 gene (1110007C09Rik), mRNA [NM_026738]	NM_026738	68480	GO:0005622|GO:0005515|GO:0008150|GO:0003674|GO:0042981|GO:0005634|GO:0005575	Mm.3336	mm|13qA5
A_51_P406466	1.59418	1.41172	0	-0.290023	-3.04047	Ankrd35	Mus musculus ankyrin repeat domain 35 (Ankrd35), mRNA [NM_001081139]	NM_001081139	213121	GO:0008150|GO:0003674|GO:0005575	Mm.39732	mm|3qF2.1
A_51_P406306	-0.486615	-1.13792	0	0.606606	3.38106	Hecw2	Mus musculus HECT, C2 and WW domain containing E3 ubiquitin protein ligase 2 (Hecw2), transcript variant 2, mRNA [NM_172655]	NM_172655	329152	GO:0005622|GO:0005515|GO:0008150|GO:0003674|GO:0005737|GO:0016881|GO:0016874|GO:0005575|GO:0006464	Mm.132150	mm|1qC1.1
A_52_P260787	-1.22196	-1.10036	0.00461316	0	2.46102	Dopey1	Mus musculus dopey family member 1 (Dopey1), mRNA [NM_177208]	NM_177208	320615	GO:0008150|GO:0003674|GO:0006810|GO:0005575|GO:0015031	Mm.245500	mm|9qE3.1
A_51_P479321	0.667231	1.58665	0	-0.829269	-6.54518	Acss1	Mus musculus acyl-CoA synthetase short-chain family member 1 (Acss1), nuclear gene encoding mitochondrial protein, mRNA [NM_080575]	NM_080575	68738	GO:0005739|GO:0016208|GO:0000166|GO:0019542|GO:0016874|GO:0005759|GO:0008152|GO:0019413|GO:0003987|GO:0006085|GO:0003824|GO:0005524	Mm.7044	mm|2qG3
A_52_P654703	-0.356519	0.606324	-0.0486398	0	4.9378	Trim69	Mus musculus tripartite motif-containing 69 (Trim69), mRNA [NM_080510]	NM_080510	70928	GO:0005515|GO:0006915|GO:0008270|GO:0005634|GO:0046872	Mm.379188	mm|2qE5
A_52_P409839	0.992292	0.734987	0	-0.0062418	-1.90301	Gfra4	Mus musculus glial cell line derived neurotrophic factor family receptor alpha 4 (Gfra4), transcript variant 2, mRNA [NM_020014]	NM_020014	14588	GO:0007165|GO:0030279|GO:0016167|GO:0016020|GO:0005886|GO:0005576|GO:0004872|GO:0031225|GO:0015026|GO:0007169	Mm.198399	mm|2qF1
A_51_P514405	1.83299	1.07726	0	-1.33792	-3.42578	Slc2a5	Mus musculus solute carrier family 2 (facilitated glucose transporter), member 5 (Slc2a5), mRNA [NM_019741]	NM_019741	56485	GO:0015755|GO:0005215|GO:0016020|GO:0015758|GO:0022891|GO:0006810|GO:0005353|GO:0008643|GO:0016021|GO:0055085|GO:0035428|GO:0005355	Mm.260220	mm|4qE2
A_52_P714230	-0.476907	-0.892079	0	0.0575871	2.8908							mm|17qB1
A_51_P294505	-1.76927	-2.99134	1.94115	2.14541	0	Ms4a4d	Mus musculus membrane-spanning 4-domains, subfamily A, member 4D (Ms4a4d), mRNA [NM_025658]	NM_025658	66607	GO:0008150|GO:0007165|GO:0003674|GO:0016020|GO:0004872|GO:0016021|GO:0005575	Mm.441056	mm|19qA
A_52_P223495	-1.48616	-1.11238	0	0.1179	1.76839	Itga4	Mus musculus integrin alpha 4 (Itga4), mRNA [NM_010576]	NM_010576	16401	GO:0008305|GO:0060710|GO:0007507|GO:0007165|GO:0016477|GO:0016020|GO:0001974|GO:0007229|GO:0060324|GO:0007159|GO:0004872|GO:0016021|GO:0001968|GO:0007155|GO:0007157|GO:0009897	Mm.31903	mm|2qC3
A_51_P278464	3.58619	1.20933	0	-0.433126	-2.10345	Fam183b	Mus musculus family with sequence similarity 183, member B (Fam183b), transcript variant 1, mRNA [NM_029283]	NM_029283	75429	GO:0008150|GO:0003674|GO:0005575	Mm.296819	mm|11qB1.3
A_51_P233478	0.470494	0.0974522	-0.0377207	0	-1.94669	Usf1	Mus musculus upstream transcription factor 1 (Usf1), mRNA [NM_009480]	NM_009480	22278	GO:0005667|GO:0006355|GO:0003700|GO:0016563|GO:0005634|GO:0003677|GO:0006350|GO:0043565|GO:0003690|GO:0045944|GO:0030528|GO:0006006|GO:0045893|GO:0045449	Mm.8	mm|1qH3
A_51_P521084	-1.18055	-0.771932	0	0.316555	4.17642	Fam107b	Mus musculus family with sequence similarity 107, member B (Fam107b), mRNA [NM_025626]	NM_025626	66540	GO:0008150|GO:0003674|GO:0005575	Mm.277864	mm|2qA1
A_51_P514256	1.42215	1.18203	0	-0.12541	-5.95619	Tubb2b	Mus musculus tubulin, beta 2B (Tubb2b), mRNA [NM_023716]	NM_023716	73710	GO:0003674|GO:0005575|GO:0001764	Mm.379227	mm|13qA3.3
A_52_P345626	1.46836	0.808707	0	-0.501551	-7.92651	Zfp640	Mus musculus KRAB zinc finger protein 6D (6D) mRNA, partial cds. [AY149175]	AY149175	386626	GO:0010761|GO:0003674|GO:0010763|GO:0060325|GO:0040014|GO:0060021|GO:0048705|GO:0048008|GO:0005575	Mm.425832	mm|13qB3
A_51_P247014	-0.306846	0	-0.127704	0.280867	2.09959	Gabra1	Mus musculus gamma-aminobutyric acid (GABA) A receptor, subunit alpha 1 (Gabra1), mRNA [NM_010250]	NM_010250	14394	GO:0005515|GO:0006821|GO:0005230|GO:0030054|GO:0005886|GO:0004890|GO:0034707|GO:0045202|GO:0007214|GO:0005254|GO:0007165|GO:0034220|GO:0016020|GO:0005887|GO:0045211|GO:0008144|GO:0006810|GO:0004872|GO:0016021|GO:0005216|GO:0006811	Mm.439668	mm|11qA5
A_52_P185136	-0.257112	0	-0.262732	0.361053	2.39784	Ddo	Mus musculus 8 days embryo whole body cDNA, RIKEN full-length enriched library, clone:5730402C02 product:similar to D-ASPARTATE OXIDASE (EC 1.4.3.1) (FRAGMENT) [Bos taurus], full insert sequence. [AK017475]	AK017475	70503	GO:0007320|GO:0006531|GO:0005488|GO:0008152|GO:0016491|GO:0042445|GO:0007625|GO:0003884|GO:0003824|GO:0055114|GO:0008445|GO:0005777		mm|10qB1
A_51_P438821	1.35133	1.00254	0	-0.591758	-3.00195	Pycard	Mus musculus PYD and CARD domain containing (Pycard), mRNA [NM_023258]	NM_023258	66824	GO:0005515|GO:0006919|GO:0006915|GO:0042981|GO:0005576|GO:0006917|GO:0005829|GO:0004197|GO:0005622|GO:0010952|GO:0016505|GO:0005737|GO:0043281|GO:0006954|GO:0006508	Mm.24163	mm|7qF3
A_51_P146970	-0.127095	-1.34481	0.346462	0	4.25032	Dmrt2	Mus musculus doublesex and mab-3 related transcription factor 2 (Dmrt2), mRNA [NM_145831]	NM_145831	226049	GO:0005634|GO:0006917	Mm.275572	mm|19qC1
A_51_P266861	-1.93091	-0.0744925	0	0.162653	2.13927	Me1	Mus musculus malic enzyme 1, NADP(+)-dependent, cytosolic (Me1), mRNA [NM_008615]	NM_008615	17436	GO:0050661|GO:0004470|GO:0004473|GO:0006108|GO:0004471|GO:0005625|GO:0003824|GO:0046872|GO:0016616|GO:0005829|GO:0005739|GO:0005737|GO:0051287|GO:0005488|GO:0008152|GO:0016491|GO:0009725|GO:0055114	Mm.148155	mm|9qE3.1
A_52_P924766	-0.332883	0.111116	-0.178146	0	1.75934							mm|15qF1
A_52_P462316	-0.0799761	-0.35092	0	0.0777836	2.50769	Derl1	Mus musculus Der1-like domain family, member 1 (Derl1), mRNA [NM_024207]	NM_024207	67819	GO:0006986|GO:0016020|GO:0005783|GO:0006810|GO:0016021|GO:0015031	Mm.289387	mm|15qD1
A_51_P497768	3.8501	3.23322	0	-1.34028	-4.10277	Gpat2	Mus musculus glycerol-3-phosphate acyltransferase 2, mitochondrial (Gpat2), nuclear gene encoding mitochondrial protein, mRNA [NM_001081089]	NM_001081089	215456	GO:0005739|GO:0016020|GO:0008152|GO:0019432|GO:0005741|GO:0004366|GO:0016021|GO:0008654|GO:0006072|GO:0016740|GO:0008415	Mm.440454	mm|2qF1
A_51_P153581	2.80495	3.58883	0	-2.51485	-6.52103	Dmrtc1c2	Mus musculus DMRT-like family C1c2 (Dmrtc1c2), mRNA [NM_001142690]	NM_001142690	668357	GO:0008150|GO:0003674|GO:0005575	Mm.50914	mm|XqD
A_51_P386932	-1.66496	-1.49169	0	0.338918	2.89387	Fam20b	Mus musculus family with sequence similarity 20, member B (Fam20b), mRNA [NM_145413]	NM_145413	215015	GO:0008150|GO:0003674|GO:0005576|GO:0005575	Mm.229107	mm|1qH1
A_52_P28775	0.572914	0.023365	-0.43935	0	-2.62352	Engase	Mus musculus endo-beta-N-acetylglucosaminidase (Engase), mRNA [NM_172573]	NM_172573	217364	GO:0005622|GO:0008150|GO:0003674|GO:0005737|GO:0033925|GO:0016787|GO:0016798|GO:0008152|GO:0005575	Mm.473963	mm|11qE2
A_52_P391098	-0.487232	-0.412569	0.187685	0	1.88114	Crem	Mus musculus cAMP responsive element modulator (Crem), transcript variant 3, mRNA [NM_013498]	NM_013498	12916	GO:0043565|GO:0005515|GO:0005667|GO:0006355|GO:0003700|GO:0006687|GO:0046983|GO:0005634|GO:0007283|GO:0003677|GO:0045449|GO:0006350	Mm.5244	mm|18qA1
A_51_P293401	-0.467231	-0.320816	0.27021	0	3.32603		Mus musculus B6-derived CD11 +ve dendritic cells cDNA, RIKEN full-length enriched library, clone:F730004F21 product:Warning: possibly reversed clone, full insert sequence. [AK089315]	AK089315				mm|2qE5
A_51_P488704	1.26114	0.402851	0	-0.674406	-2.99168	Asb16	ankyrin repeat and SOCS box-containing 16 Gene [Source:MGI (curated);Acc:MGI:2654437] [ENSMUST00000036467]	AK038411	217217	GO:0008150|GO:0003674|GO:0023034|GO:0005575	Mm.216432	mm|11qD
A_51_P434041	3.77302	1.12468	-0.597465	0	-3.04646	Nkain4	Mus musculus Na+/K+ transporting ATPase interacting 4 (Nkain4), transcript variant 1, mRNA [NM_021426]	NM_021426	58237	GO:0016020|GO:0005886|GO:0016021	Mm.40361	mm|2qH4
A_51_P476018	1.77252	1.45548	-1.79352	0	-4.13032	Sox7	Mus musculus SRY-box containing gene 7 (Sox7), mRNA [NM_011446]	NM_011446	20680	GO:0043565|GO:0005737|GO:0003700|GO:0006357|GO:0003705|GO:0010843|GO:0005634|GO:0045893|GO:0003677|GO:0045449|GO:0006350	Mm.42162	mm|14qD1
A_51_P306183	-0.458469	-0.819592	0	0.232664	3.07761	Mafk	Mus musculus v-maf musculoaponeurotic fibrosarcoma oncogene family, protein K (avian) (Mafk), mRNA [NM_010757]	NM_010757	17135	GO:0043565|GO:0005515|GO:0006355|GO:0003700|GO:0005634|GO:0003677|GO:0045449|GO:0007399|GO:0006350	Mm.157313	mm|5qG2
A_51_P277275	-0.760839	-0.578982	0	0.402309	4.07506	Rit2	Mus musculus Ras-like without CAAX 2 (Rit2), mRNA [NM_009065]	NM_009065	19762	GO:0006184|GO:0005622|GO:0005515|GO:0007165|GO:0005516|GO:0016020|GO:0005886|GO:0000166|GO:0007264|GO:0003924|GO:0005525	Mm.5163	mm|18qB1
A_51_P275233	-1.28385	-1.33029	0	0.0765963	3.28858	Zbtb4	Mus musculus zinc finger and BTB domain containing 4 (Zbtb4), mRNA [NM_029348]	NM_029348	75580	GO:0008150|GO:0003674|GO:0005575|GO:0046872	Mm.426361	mm|11qB3
A_52_P258092	-0.68694	-0.555523	0.557598	0	2.63376	Usp33	Mus musculus 3 days neonate thymus cDNA, RIKEN full-length enriched library, clone:A630093H23 product:inferred: Mus musculus, Similar to ubiquitin specific protease 20, clone IMAGE:3491447, mRNA, partial cds, full insert sequence. [AK042458]	AK042458	170822	GO:0005515|GO:0006511|GO:0004843|GO:0005575|GO:0046872|GO:0006897|GO:0005737|GO:0016477|GO:0016787|GO:0007411|GO:0008233|GO:0008270|GO:0004221|GO:0008234	Mm.258320	mm|3qH3
A_51_P253227	0.855382	0.347007	-0.153454	0	-3.49563	Fbxo16	Mus musculus F-box protein 16 (Fbxo16), mRNA [NM_015795]	NM_015795	50759	GO:0008150|GO:0003674|GO:0005575	Mm.65308	mm|14qD1
A_52_P442414	0.568094	0.295716	0	-0.110424	-2.08897	Dclk3	Mus musculus doublecortin-like kinase 3 (Dclk3), mRNA [NM_172928]	NM_172928	245038	GO:0005737|GO:0004672|GO:0000166|GO:0016301|GO:0004674|GO:0006468|GO:0005634|GO:0005524|GO:0016740	Mm.26361	mm|9qF3
A_52_P499299	0.596572	0.809813	0	-0.893414	-2.59328		RIKEN cDNA 4930513N10 gene Gene [Source:MGI Symbol;Acc:MGI:2443064] [ENSMUST00000098472]	AK161453			Mm.386996	mm|8qD1
A_52_P613255	1.76577	4.40831	-0.237741	0	-2.4755	Ncam1	Mus musculus neural cell adhesion molecule 1 (Ncam1), transcript variant 3, mRNA [NM_001113204]	NM_001113204	17967	GO:0030424|GO:0005886|GO:0019902|GO:0031225|GO:0050850|GO:0034109|GO:0016020|GO:0030275|GO:0043025|GO:0016021|GO:0007155|GO:0008201|GO:0007166|GO:0009897	Mm.4974	mm|9qA5.3
A_52_P256929	2.07753	2.22563	-2.77332	-2.47973	0	Mras	Mus musculus muscle and microspikes RAS (Mras), mRNA [NM_008624]	NM_008624	17532	GO:0006184|GO:0005622|GO:0007165|GO:0016020|GO:0005886|GO:0000166|GO:0007264|GO:0003924|GO:0005525	Mm.2045	mm|9qE3.3
A_52_P633410	-0.694853	-0.651052	0.126048	0	1.94753	Gabarapl1	Mus musculus gamma-aminobutyric acid (GABA) A receptor-associated protein-like 1 (Gabarapl1), mRNA [NM_020590]	NM_020590	57436	GO:0008092|GO:0005737|GO:0005794|GO:0005776|GO:0016020|GO:0005783|GO:0005874	Mm.14638	mm|6qF3
A_52_P803414	-1.80352	-1.54185	0.426715	0	2.04022		Mus musculus 16 days embryo head cDNA, RIKEN full-length enriched library, clone:C130035K09 product:unclassifiable, full insert sequence. [AK048115]	AK048115			Mm.436813	mm|17qC
A_52_P426605	2.35293	1.4347	-0.0328455	0	-2.39476	Slc15a2	Mus musculus 16 days embryo lung cDNA, RIKEN full-length enriched library, clone:8430408C16 product:solute carrier family 15 (H+/peptide transporter), member 2, full insert sequence. [AK018393]	AK018393	57738	GO:0005215|GO:0005624|GO:0015031|GO:0055085|GO:0015833|GO:0006857|GO:0016020|GO:0005887|GO:0006810|GO:0042891|GO:0016021|GO:0042895|GO:0042936|GO:0015334|GO:0042938|GO:0015198|GO:0015293	Mm.281804	mm|16qB3
A_51_P318637	0.691136	0.331209	0	-0.178727	-3.28188	B3galnt1	Mus musculus UDP-GalNAc:betaGlcNAc beta 1,3-galactosaminyltransferase, polypeptide 1 (B3galnt1), mRNA [NM_020026]	NM_020026	26879	GO:0009312|GO:0005794|GO:0016020|GO:0016757|GO:0008499|GO:0006486|GO:0016021|GO:0047273|GO:0008378|GO:0016740	Mm.153710	mm|3qE1
A_52_P405177	-2.77573	-1.92063	0	0.40937	2.14588	C1qtnf6	C1q and tumor necrosis factor related protein 6 Gene [Source:MGI (curated);Acc:MGI:1919959] [ENSMUST00000023075]	AK154407	72709	GO:0008150|GO:0003674|GO:0005576|GO:0005575	Mm.34776	mm|15qE1
A_52_P561746	-3.13412	-2.27378	0	0.440524	3.35669	Arhgap6	Mus musculus Rho GTPase activating protein 6 (Arhgap6), transcript variant 1, mRNA [NM_009707]	NM_009707	11856	GO:0043547|GO:0005622|GO:0007165|GO:0050790|GO:0017124|GO:0005737|GO:0048041|GO:0007015|GO:0015629|GO:0043087|GO:0005100|GO:0005096	Mm.441810	mm|XqF5
A_51_P231793	-0.22499	-1.19329	0	0.00982189	3.10085	Dusp22	Mus musculus dual specificity phosphatase 22 (Dusp22), transcript variant 2, mRNA [NM_134068]	NM_134068	105352	GO:0005515|GO:0046330|GO:0005634|GO:0005575|GO:0016791|GO:0005737|GO:0006470|GO:0016787|GO:0016311|GO:0042127|GO:0004721|GO:0007179|GO:0008138|GO:0004725	Mm.289646	mm|13qA3.2
A_52_P234354	0.663665	0.230329	-0.0258245	0	-3.97835	Hic2	Mus musculus hypermethylated in cancer 2 (Hic2), mRNA [NM_178922]	NM_178922	58180	GO:0005622|GO:0005515|GO:0008270|GO:0005634|GO:0003676|GO:0003677|GO:0046872|GO:0045449|GO:0006350	Mm.261602	mm|16qA3
A_52_P218990	0.836638	2.45054	0	-0.785711	-2.68586	H2afy2	Mus musculus H2A histone family, member Y2 (H2afy2), mRNA [NM_207000]	NM_207000	404634	GO:0003674|GO:0001740|GO:0005694|GO:0006334|GO:0005634|GO:0007549|GO:0000786|GO:0003677|GO:0016568	Mm.272870	mm|10qB4
A_51_P502225	-2.51858	-2.25539	0.19012	0	2.84316	Slc22a4	Mus musculus solute carrier family 22 (organic cation transporter), member 4 (Slc22a4), mRNA [NM_019687]	NM_019687	30805	GO:0005215|GO:0015075|GO:0015697|GO:0055085|GO:0005524|GO:0005739|GO:0034220|GO:0016020|GO:0000166|GO:0006810|GO:0006641|GO:0016021|GO:0015879|GO:0006814|GO:0009437|GO:0015226|GO:0006811|GO:0015293	Mm.274590	mm|11qB1.3
A_51_P497875	3.52956	4.3826	0	-0.237757	-3.40648	Hormad1	Mus musculus HORMA domain containing 1 (Hormad1), mRNA [NM_026489]	NM_026489	67981	GO:0008150|GO:0003674|GO:0007067|GO:0005737|GO:0007126|GO:0005634|GO:0005575	Mm.179050	mm|3qF2.1
A_51_P180747	-2.75541	-2.50115	0	2.19887	6.29617	Ctla2a	Mus musculus cytotoxic T lymphocyte-associated protein 2 alpha (Ctla2a), transcript variant 1, mRNA [NM_007796]	NM_007796	13024	GO:0008150|GO:0003674|GO:0005576|GO:0008234|GO:0005575	Mm.30144	mm|13qB2
A_51_P279693	-2.61838	-2.43369	1.09608	0	5.81728	Cyp1a1	Mus musculus cytochrome P450, family 1, subfamily a, polypeptide 1 (Cyp1a1), transcript variant 1, mRNA [NM_009992]	NM_009992	13076	GO:0005783|GO:0017143|GO:0050665|GO:0003824|GO:0046872|GO:0019341|GO:0005739|GO:0004497|GO:0005737|GO:0016711|GO:0016712|GO:0046483|GO:0005792|GO:0070330|GO:0005506|GO:0008395|GO:0016679|GO:0009055|GO:0009804|GO:0018894|GO:0032451|GO:0006778|GO:0009812|GO:0016020|GO:0042904|GO:0016491|GO:0045750|GO:0009308|GO:0009404|GO:0019899|GO:0055114|GO:0020037	Mm.14089	mm|9qB
A_51_P119161	-0.13746	0	-0.237549	0.552674	2.37444		orofacial cleft 1 candidate 1 Gene [Source:MGI Symbol;Acc:MGI:2658851] [ENSMUST00000054635]	AF548110				mm|13qA3.3
A_52_P76829	-0.540369	-0.323247	0.323581	0	2.81476	Hipk3	Mus musculus homeodomain interacting protein kinase 3 (Hipk3), transcript variant 1, mRNA [NM_010434]	NM_010434	15259	GO:0005515|GO:0003714|GO:0006915|GO:0005634|GO:0000122|GO:0003677|GO:0005524|GO:0006350|GO:0005737|GO:0004672|GO:0018105|GO:0000166|GO:0016301|GO:0004674|GO:0018107|GO:0016605|GO:0043388|GO:0006468|GO:0043508|GO:0045449|GO:0016740	Mm.257925	mm|2qE2
A_52_P618427	-2.00875	-2.43092	0	0.397305	2.86817	Pdgfb	Mus musculus platelet derived growth factor, B polypeptide (Pdgfb), mRNA [NM_011057]	NM_011057	18591	GO:0030336|GO:0030036|GO:0045743|GO:0050730|GO:0006929|GO:0005518|GO:0005576|GO:0005161|GO:0048661|GO:0014911|GO:0005737|GO:0001938|GO:0016020|GO:0060664|GO:0030031|GO:0071506|GO:0051781|GO:0007179|GO:0048008|GO:0008083|GO:0060445	Mm.144089	mm|15qE1
A_51_P479583	1.01255	0.272593	0	-0.0372801	-2.63937	Obsl1	Mus musculus obscurin-like 1 (Obsl1), mRNA [NM_178884]	NM_178884	98733	GO:0008150|GO:0003674|GO:0005575	Mm.236454	mm|1qC4
A_52_P370225	0.592397	0.167543	-0.227329	0	-2.51904	C8g	Mus musculus complement component 8, gamma polypeptide (C8g), mRNA [NM_027062]	NM_027062	69379	GO:0006957|GO:0005215|GO:0005579|GO:0005488|GO:0045087|GO:0019835|GO:0006958|GO:0006810|GO:0005576|GO:0019841	Mm.24596	mm|2qA3
A_52_P795654	-1.07998	-0.888643	0.385279	0	2.77724		Mus musculus 0 day neonate lung cDNA, RIKEN full-length enriched library, clone:E030029E02 product:unclassifiable, full insert sequence. [AK087131]	AK087131			Mm.448279	mm|6qA1
A_51_P337195	2.09777	2.23752	0	-0.00771046	-6.86159	Pipox	Mus musculus pipecolic acid oxidase (Pipox), mRNA [NM_008952]	NM_008952	19193	GO:0008115|GO:0050031|GO:0046653|GO:0016491|GO:0055114|GO:0005777	Mm.8543	mm|11qB5
A_51_P475654	0.66058	0.338624	-0.448559	0	-2.06454		Mus musculus adult male spleen cDNA, RIKEN full-length enriched library, clone:0910002G13 product:unclassifiable, full insert sequence. [AK027918]	AK027918			Mm.434066	mm|6qF1
A_51_P219074	-1.71345	-2.22765	0	0.782203	4.35953	Id2	Mus musculus inhibitor of DNA binding 2 (Id2), mRNA [NM_010496]	NM_010496	15902	GO:0071285|GO:0005515|GO:0008284|GO:0003166|GO:0005634|GO:0007275|GO:0000122|GO:0045651|GO:0043353|GO:0045787|GO:0048535|GO:0005829|GO:0007507|GO:0033598|GO:0051789|GO:0005737|GO:0048557|GO:0030528|GO:0000785|GO:0060749|GO:0045449	Mm.34871	mm|12qA1.3
A_52_P162697	-0.251578	-0.504705	0.350706	0	3.7015	Pvr	Mus musculus poliovirus receptor (Pvr), mRNA [NM_027514]	NM_027514	52118	GO:0005515|GO:0007165|GO:0016337|GO:0016477|GO:0016020|GO:0001618|GO:0004872|GO:0016021|GO:0005575	Mm.227506	mm|7qA3
A_51_P475342	-0.62932	-1.72227	0.480578	0	3.4889	Chrnb1	Mus musculus cholinergic receptor, nicotinic, beta polypeptide 1 (muscle) (Chrnb1), mRNA [NM_009601]	NM_009601	11443	GO:0005515|GO:0005230|GO:0030054|GO:0005886|GO:0045202|GO:0005892|GO:0007165|GO:0034220|GO:0016020|GO:0045211|GO:0042391|GO:0042166|GO:0006810|GO:0004872|GO:0016021|GO:0005216|GO:0004889|GO:0006812|GO:0006811|GO:0015276	Mm.86425	mm|11qB3
A_52_P619991	-1.44515	-1.27676	0.652281	0	2.89092	Them4	Mus musculus adult male testis cDNA, RIKEN full-length enriched library, clone:4921507I02 product:weakly similar to C-TERMINAL MODULATOR PROTEIN [Homo sapiens], full insert sequence. [AK014834]	AK014834	75778	GO:0005739	Mm.45092	mm|3qF2.1
A_51_P195215	-3.40438	-3.176	0	0.103071	2.97721	Fam149a	Mus musculus family with sequence similarity 149, member A (Fam149a), mRNA [NM_153535]	NM_153535	212326	GO:0008150|GO:0003674|GO:0005575	Mm.51259	mm|8qB1.1
A_52_P225888	0	1.62784	-0.0695667	0.0326009	-1.83246	1110018N20Rik	Mus musculus 10 days neonate cortex cDNA, RIKEN full-length enriched library, clone:A830095L23 product:unclassifiable, full insert sequence. [AK044157]	AK044157	68941	GO:0008150|GO:0003674|GO:0005575	Mm.188175	mm|2qH3
A_51_P367720	-2.95221	-3.74932	0	0.0323772	3.97294	Clu	Mus musculus clusterin (Clu), mRNA [NM_013492]	NM_013492	12759	GO:0008219|GO:0048471|GO:0008284|GO:0016235|GO:0048812|GO:0031018|GO:0045597|GO:0006916|GO:0005576	Mm.200608	mm|14qD1
A_51_P514177	1.99752	2.56412	0	-0.0941219	-5.81628	Lrrc2	Mus musculus leucine rich repeat containing 2 (Lrrc2), mRNA [NM_028838]	NM_028838	74249	GO:0005515|GO:0008150|GO:0003674|GO:0005575	Mm.307615	mm|9qF3
A_51_P176583	-0.364757	0	-0.0921841	0.1271	1.99546	1700109H08Rik	Mus musculus RIKEN cDNA 1700109H08 gene (1700109H08Rik), mRNA [NM_029843]	NM_029843	77036	GO:0008150|GO:0003674|GO:0005575	Mm.389069	mm|5qA1
A_51_P244820	-1.86643	-1.13898	0	0.103748	2.05166	Trim56	Mus musculus tripartite motif-containing 56 (Trim56), mRNA [NM_201373]	NM_201373	384309	GO:0005622|GO:0005515|GO:0008150|GO:0003674|GO:0008270|GO:0005575|GO:0046872	Mm.100647	mm|5qG2
A_51_P440440	2.05789	0.131395	0	-0.324768	-2.91387	Sox15	Mus musculus SRY-box containing gene 15 (Sox15), mRNA [NM_009235]	NM_009235	20670	GO:0005515|GO:0005737|GO:0045944|GO:0003682|GO:0030528|GO:0048627|GO:0043403|GO:0005634|GO:0000122|GO:0003677|GO:0030154|GO:0045843	Mm.347499	mm|11qB3
A_51_P480290	0.907083	1.44895	0	-0.650283	-3.74584	Casz1	Mus musculus castor homolog 1, zinc finger (Drosophila) (Casz1), transcript variant 2, mRNA [NM_027195]	NM_027195	69743	GO:0005622|GO:0008150|GO:0003674|GO:0008270|GO:0005634|GO:0005575|GO:0003677|GO:0046872|GO:0045449|GO:0006350	Mm.233879	mm|4qE2
A_51_P306031	-0.728669	-1.79691	0.151588	0	5.4043		Q80ZN1_MOUSE (Q80ZN1) Dual specificity phosphatase 2 (Adult male thymus cDNA, RIKEN full-length enriched library, clone:5830428A14 product:dual specificity phosphatase 2, full insert sequence), partial (37%) [TC1634227]					mm|2qF1
A_51_P113178	-1.50771	-2.111	0.0549779	0	1.79088	6530418L21Rik	Mus musculus RIKEN cDNA 6530418L21 gene (6530418L21Rik), transcript variant 1, mRNA [NM_175398]	NM_175398	109050	GO:0008150|GO:0003674|GO:0005575	Mm.212591	mm|3qF2.2
A_52_P120228	-1.78145	-0.615852	0	0.678223	3.16858		Mus musculus cDNA clone IMAGE:3992752, partial cds. [BC019958]	BC019958			Mm.226869	mm|4qD2.2
A_51_P503494	0.523066	0.197412	-0.158882	0	-2.71178	Arc	Mus musculus activity regulated cytoskeletal-associated protein (Arc), mRNA [NM_018790]	NM_018790	11838	GO:0005515|GO:0030054|GO:0005886|GO:0045202|GO:0003779|GO:0007275|GO:0042995|GO:0031410|GO:0009952|GO:0015629|GO:0006897|GO:0005737|GO:0007492|GO:0016020|GO:0045211|GO:0005856|GO:0005768	Mm.25405	mm|15qD3
A_51_P315303	0.7548	0.804534	0	-0.210996	-3.90644	Ctbp2	Mus musculus C-terminal binding protein 2 (Ctbp2), transcript variant 2, mRNA [NM_009980]	NM_009980	13017	GO:0005515|GO:0016564|GO:0048037|GO:0030054|GO:0003714|GO:0045202|GO:0005634|GO:0003824|GO:0030154|GO:0006350|GO:0016616|GO:0051287|GO:0050872|GO:0005488|GO:0017053|GO:0008152|GO:0016491|GO:0016481|GO:0045892|GO:0045449|GO:0055114	Mm.246240	mm|7qF3
A_51_P292527	1.22155	1.16201	-0.140193	0	-3.20734	P4htm	Mus musculus prolyl 4-hydroxylase, transmembrane (endoplasmic reticulum) (P4htm), mRNA [NM_028944]	NM_028944	74443	GO:0031418|GO:0005506|GO:0005783|GO:0005509|GO:0005575|GO:0046872|GO:0003674|GO:0008150|GO:0016020|GO:0016491|GO:0016021|GO:0016705|GO:0016702|GO:0055114	Mm.226534	mm|9qF2
A_52_P271085	3.13596	2.33228	0	-0.0123701	-4.27116	Slc5a11	Mus musculus solute carrier family 5 (sodium/glucose cotransporter), member 11 (Slc5a11), mRNA [NM_146198]	NM_146198	233836	GO:0005215|GO:0016020|GO:0006810|GO:0008643|GO:0006915|GO:0016021|GO:0006814|GO:0055085|GO:0015293|GO:0006811	Mm.211838	mm|7qF3
A_52_P428354	-1.02097	-0.924163	0	0.295423	2.34931	H2-Q10	Mus musculus histocompatibility 2, Q region locus 10 (H2-Q10), mRNA [NM_010391]	NM_010391	15007	GO:0002474|GO:0006955|GO:0016020|GO:0019882|GO:0042612|GO:0016021	Mm.88795	mm|17qB1
A_52_P283087	-0.331803	-0.233341	0.101207	0	2.04201	Vti1a	Mus musculus adult male testis cDNA, RIKEN full-length enriched library, clone:4921537J05 product:hypothetical protein, full insert sequence. [AK015010]	AK015010	53611	GO:0005794|GO:0016020|GO:0006944|GO:0030136|GO:0006810|GO:0016021|GO:0015031|GO:0008021	Mm.258637	mm|19qD2
A_52_P445253	-0.136937	-0.335027	0	0.462645	2.53619	Dst	Mus musculus dystonin (Dst), transcript variant a, mRNA [NM_133833]	NM_133833	13518	GO:0008017|GO:0060053|GO:0030056|GO:0008090|GO:0031110|GO:0005509|GO:0005874|GO:0031122|GO:0003779|GO:0007409|GO:0015629|GO:0005737|GO:0015630|GO:0016023|GO:0007050|GO:0005856|GO:0007155	Mm.478284	mm|1qB
A_52_P284243	-0.497499	-1.13763	0	0.0363908	2.83254	Cttnbp2	Mus musculus cortactin binding protein 2 (Cttnbp2), mRNA [NM_080285]	NM_080285	30785	GO:0030036|GO:0005519|GO:0015629	Mm.224189	mm|6qA2
A_52_P350537	-0.7501	-0.630205	0	0.578078	4.53786	Mtmr11	Mus musculus myotubularin related protein 11 (Mtmr11), mRNA [NM_181409]	NM_181409	194126	GO:0016791|GO:0008150|GO:0003674|GO:0016311|GO:0005575	Mm.268536	mm|3qF2.1
A_52_P101487	-0.227968	-0.616678	0	0.33932	2.34252	Ddn	Mus musculus dendrin (Ddn), mRNA [NM_001013741]	NM_001013741	13199	GO:0008150|GO:0003674|GO:0005737|GO:0016020|GO:0005886|GO:0005783|GO:0005634|GO:0042995|GO:0030425	Mm.390810	mm|15qF1
A_51_P276142	1.04269	1.26451	-0.0726323	0	-1.6921	Gpr37l1	Mus musculus G protein-coupled receptor 37-like 1 (Gpr37l1), mRNA [NM_134438]	NM_134438	171469	GO:0008150|GO:0007165|GO:0003674|GO:0016020|GO:0007186|GO:0005886|GO:0004930|GO:0004872|GO:0016021|GO:0005575|GO:0004871	Mm.272290	mm|1qE4
A_52_P380114	-1.99726	-1.67318	0	0.0805922	1.83185	Ccdc46	Mus musculus coiled-coil domain containing 46 (Ccdc46), transcript variant 1, mRNA [NM_029586]	NM_029586	76380	GO:0008150|GO:0003674|GO:0005575	Mm.344071	mm|11qE1
A_51_P251737	-0.536289	-2.03602	0	0.198552	4.7362	DXBay18	Mus musculus DNA segment, Chr X, Baylor 18 (DXBay18), mRNA [NM_001025384]	NM_001025384	574405	GO:0008150|GO:0003674|GO:0005575	Mm.422935	mm|XqA7.3
A_51_P163261	0.190682	0	-0.439829	0.00269604	-2.43825	Gm6985	Mus musculus predicted pseudogene 6985 (Gm6985), mRNA [NM_001177390]	NM_001177390	629581		Mm.480306	mm|XqC3
A_52_P285041	1.5253	0.465625	-0.00172615	0	-8.16985	Gjc1	Mus musculus gap junction protein, gamma 1 (Gjc1), transcript variant 1, mRNA [NM_008122]	NM_008122	14615	GO:0005515|GO:0030054|GO:0005886|GO:0007267|GO:0007268|GO:0048738|GO:0007507|GO:0007154|GO:0016020|GO:0005921|GO:0005922|GO:0048468|GO:0016021|GO:0001570|GO:0007601	Mm.478505	mm|11qE1
A_52_P67758	3.72875	-0.220006	-0.130645	0	1.67925	Senp7	Mus musculus 0 day neonate thymus cDNA, RIKEN full-length enriched library, clone:A430085P12 product:unclassifiable, full insert sequence. [AK040314]	AK040314	66315	GO:0008150|GO:0003674|GO:0016787|GO:0006508|GO:0008233|GO:0008234|GO:0005575	Mm.255784	mm|16qC1.1
[truncated: 315 more rows]
